# Supplementary material for: Rice transcription factors OsNIGT2/3 regulate nitrogen acquisition by repressing OsNRTs and OsAMTs under high-nitrogen conditions
Source: Front Plant Sci. 2025 Jul 2;16:1591808. doi: 10.3389/fpls.2025.1591808 (PMC12263960; doi:10.3389/fpls.2025.1591808)
Supplement: Supplementary file 2 [file Table2.xlsx]

## Sheet: LN
Geneid	logFC	type	pvalue	qvalue	GeneName	Description
Os03g0115800	17.6955	up	3.30046e-154	1.11849e-149	_	Conserved hypothetical protein
Os07g0511400	16.9968	up	1.36228e-123	1.53888e-119	_	Hypothetical protein
Os10g0328100	16.3046	up	3.51051e-99	1.69954e-95	_	Conserved hypothetical protein
Os03g0299700	16.2652	up	1.29361e-125	2.19196e-121	_	Conserved hypothetical protein
Os10g0315900	14.3973	up	8.51884e-108	5.7739e-104	_	Hypothetical protein
Os10g0315400	13.8552	up	3.94743e-109	3.34436e-105	SIP28	Similar to SKIP interacting protein 28 (Fragment)
Os07g0511301	13.6411	up	2.69154e-45	4.14608e-42	_	Hypothetical protein
Os11g0226550	13.4838	up	6.56517e-90	2.47208e-86	_	Hypothetical protein
Os11g0226400	13.2778	up	3.14836e-88	1.06695e-84	_	Similar to Nitrate-induced NOI protein, expressed
Os03g0629800	13.1249	up	5.28163e-66	1.27849e-62	_	Conserved hypothetical protein
Os11g0225566	13.0229	up	1.09274e-85	3.36654e-82	_	Hypothetical protein
Os11g0225300	12.9507	up	1.05195e-97	4.45619e-94	Os11gRGA5	Nucleotide binding site-leucine rich repeats (NBS-LRRs) protein, Resistance protein, Resistance to the blast fungus, (Nippponbare: susceptible to the blast fungus carrying the AVR-Pia
Os09g0554101	12.7863	up	1.07942e-36	1.0759e-33	_	Hypothetical conserved gene
Os04g0397901	12.6221	up	1.04848e-44	1.54487e-41	_	Conserved hypothetical protein
Os10g0474600	12.411	up	2.39989e-64	5.08312e-61	_	Conserved hypothetical protein
Os11g0226700	12.0798	up	4.77134e-83	1.34747e-79	_	Hypothetical conserved gene
Os10g0320001	12.0346	up	2.8156e-40	3.29934e-37	_	Hypothetical gene
Os07g0511201	11.9913	up	1.83182e-24	1.00127e-21	_	Hypothetical protein				+
Os03g0105500	11.9851	up	4.86369e-52	9.15698e-49	_	Conserved hypothetical protein
Os07g0511100	11.8538	up	1.03945e-43	1.46775e-40	_	Hypothetical protein
Os12g0113700	11.6344	up	1.0429e-32	8.41499e-30	_	Similar to Zinc finger, C3HC4 type family protein, expressed
Os10g0474700	11.5483	up	2.82097e-58	5.62351e-55	_	Non-protein coding transcript
Os01g0845950	11.4154	up	3.02247e-36	2.92653e-33	_	Conserved hypothetical protein
Os06g0685400	11.2493	up	1.64551e-28	1.09343e-25	_	Conserved hypothetical protein
Os04g0510000	10.8382	up	3.14308e-20	1.36559e-17	_	Similar to OSIGBa0157K09-H0214G12.6 protein
Os03g0309400	10.8337	up	2.37978e-37	2.44389e-34	OsPME11	Pectin lyase fold domain containing protein
Os08g0207300	10.4471	up	1.27354e-23	6.53923e-21	_	Conserved hypothetical protein
Os12g0113550	10.4189	up	1.74513e-16	6.35921e-14	_	Non-protein coding transcript
Os04g0165900	10.3133	up	1.75057e-35	1.60338e-32	_	Conserved hypothetical protein
Os06g0281800	10.2866	up	1.67097e-29	1.17974e-26	OsBURP10	BURP domain containing protein
Os05g0472500	10.275	up	2.82923e-09	5.41694e-07	_	Hypothetical genes
Os01g0932550	10.0299	up	7.45975e-82	1.94464e-78	_	Similar to Mitochondrial import inner membrane translocase subunit Tim13
Os02g0252400	10.0214	up	3.32562e-28	2.16734e-25	RPBF	Dof zinc finger transcriptional activator, Dof zinc finger transcription factor, Grain filling, GA response in aleurone cel
Os04g0397800	9.80252	up	2.80077e-25	1.58192e-22	_	Conserved hypothetical protein
Os11g0491500	9.70333	up	2.09131e-13	6.00614e-11	OsENODL22	Similar to Plastocyanin-like domain containing protein
Os11g0491550	9.70102	up	5.83319e-08	9.5039e-06	_	Hypothetical gene
Os03g0745700	9.61225	up	2.28196e-20	1.00433e-17	OsSTA114	Similar to ATP binding protein
Os11g0620300	9.4608	up	4.63513e-09	8.5836e-07	OsLTP2.13	Similar to Nonspecific lipid-transfer protein 2 (LTP 2)
Os07g0162450	7.95386	up	1.7857e-102	1.0086e-98	_	Protein of unknown function DUF3778 domain containing protein
Os01g0180500	7.44439	up	2.92047e-39	3.29906e-36	_	Non-protein coding transcript
Os08g0178900	7.21572	up	1.30675e-48	2.21423e-45	_	Homeodomain-like domain containing protein
Os01g0657100	6.81026	up	1.31888e-32	1.03943e-29	PT11	Pi transporter, Arbuscular mycorrhiza (AM)-specific signaling pathwa
Os01g0657250	6.7538	up	1.27829e-31	9.84541e-29	_	Hypothetical gene
Os07g0440100	6.73676	up	5.00937e-31	3.61197e-28	_	Conserved hypothetical protein
Os01g0610050	6.61179	up	1.32825e-28	9.00262e-26	_	Non-protein coding transcript
Os12g0113600	6.59491	up	3.46301e-39	3.78574e-36	_	Hypothetical protein
Os06g0707350	6.17543	up	3.49773e-47	5.64451e-44	_	Similar to NBS-LRR disease resistance protein homologue
Os08g0358050	6.05153	up	1.33887e-22	6.67251e-20	_	Non-protein coding transcript
Os07g0580700	6.04274	up	2.99305e-42	3.90121e-39	_	Integrin alpha chain, C-terminal cytoplasmic region, conserved site domain containing protein
Os05g0270500	5.94337	up	2.82336e-40	3.29934e-37	OsRPP14.1	Similar to predicted protein
Os11g0224900	5.90526	up	1.04737e-64	2.36629e-61	Os11gRGA3	Similar to NBS-LRR protein (Fragment)
Os12g0169300	5.84252	up	1.78051e-34	1.58789e-31	_	Conserved hypothetical protein
Os11g0491600	5.57	up	3.03935e-38	3.21877e-35	_	Hypothetical conserved gene
Os10g0174751	4.92398	up	2.2232e-33	1.88355e-30	_	Hypothetical protein
Os06g0212400	4.68207	up	8.78631e-26	5.04677e-23	_	Similar to glycosyltransferase family-37
Os01g0374100	4.63985	up	5.83089e-16	1.97603e-13	_	Non-protein coding transcript
Os11g0282700	4.62729	up	2.96507e-42	3.90121e-39	_	Homeodomain-like containing protein
Os01g0374000	4.5568	up	3.10742e-19	1.30009e-16	OsGSTF12	Similar to Glutathione S-transferase I (EC 2.5.1.18) (GST-I) (GST-29) (GST class- phi)
Os02g0749800	4.23257	up	2.01437e-22	9.75213e-20	_	Mitochodrial transcription termination factor-related family protein
Os05g0103800	4.17382	up	1.11583e-19	4.7268e-17	_	Conserved hypothetical protein
Os10g0340100	4.05839	up	4.43371e-31	3.26639e-28	_	Conserved hypothetical protein
Os04g0390800	4.0101	up	6.72154e-11	1.5391e-08	_	NAD(P)-binding domain containing protein
Os11g0635400	3.97061	up	6.24039e-24	3.30438e-21	_	Hypothetical protein
Os04g0223600	3.92796	up	4.08379e-13	1.14376e-10	_	Hypothetical gene
Os11g0576400	3.90174	up	1.00807e-33	8.75957e-31	Os_F0247	Similar to HAT family dimerisation domain containing protein, expressed
Os10g0134500	3.89806	up	5.28001e-27	3.25335e-24	_	NB-ARC domain containing protein
Os10g0174800	3.89029	up	5.60169e-13	1.54338e-10	OsWAK108	Similar to Protein kinase domain containing protein
Os10g0134250	3.86012	up	1.98168e-29	1.37055e-26	_	Hypothetical gene
Os11g0635300	3.67197	up	2.89583e-22	1.38221e-19	_	Similar to Cytochrome P450 family protein
Os09g0273600	3.60251	up	1.02856e-12	2.78856e-10	_	Hypothetical gene
Os09g0522000	3.50638	up	8.31833e-12	2.10373e-09	OsDREB1B	Similar to Dehydration-responsive element-binding protein 1B
Os07g0122000	3.50543	up	9.58841e-28	6.13097e-25	_	Protein of unknown function DUF1719, Oryza sativa family protein
Os03g0191550	3.3805	up	0.00059137	0.03264	_	Non-protein coding transcript
Os01g0124000	3.35194	up	1.99312e-16	7.18562e-14	RBBI2-1	Similar to Bowman Birk trypsin inhibitor
Os09g0522100	3.33825	up	1.34556e-10	2.88606e-08	OsERF#133	Similar to Dehydration-responsive element-binding protein 1H
Os03g0404500	3.32833	up	6.87921e-07	9.63345e-05	_	Hypothetical gene
Os02g0728850	3.30327	up	1.56187e-08	2.71436e-06	_	Non-protein coding transcript
Os11g0161200	3.27324	up	0.000965181	0.0490937	_	Similar to ATOZI1
Os10g0567900	3.25441	up	1.15899e-26	7.01372e-24	_	Similar to F-box protein interaction domain containing protein, expressed
Os07g0457200	3.19265	up	6.24194e-16	2.09439e-13	_	Hypothetical protein
Os08g0396500	3.10125	up	7.36614e-20	3.15989e-17	_	Hypothetical conserved gene
Os10g0474300	3.06621	up	1.70641e-14	5.25713e-12	_	Conserved hypothetical protein
Os12g0599900	3.02562	up	7.62906e-14	2.2288e-11	_	Tetratricopeptide-like helical domain containing protein
Os04g0153000	3.02447	up	1.89615e-21	8.80255e-19	_	Similar to OSIGBa0147M20.4 protein
Os07g0598000	3.02207	up	5.04209e-13	1.40059e-10	_	Similar to NADPH HC toxin reductase (Fragment)
Os10g0474250	2.99935	up	6.45986e-14	1.90364e-11	_	Hypothetical protein
Os06g0513943	2.98035	up	4.38484e-22	2.06386e-19	OsTHI6	Conserved hypothetical protein
Os04g0152975	2.97237	up	1.39388e-20	6.29828e-18	_	Hypothetical protein
Os01g0606200	2.92013	up	1.43656e-06	0.000187245	_	Conserved hypothetical protein
Os11g0674400	2.83234	up	1.00214e-20	4.58938e-18	_	Similar to NB-ARC domain containing protein, expressed
Os04g0498900	2.75797	up	7.73285e-18	3.08304e-15	_	Similar to N-acetyltransferase ESCO1
Os05g0305200	2.73154	up	6.6371e-19	2.74299e-16	_	Similar to TRAF-type zinc finger family protein
Os06g0255400	2.56372	up	8.67588e-18	3.4188e-15	_	Similar to Nudix hydrolase 18, mitochondrial precursor (EC 3.6.1.-) (AtNUDT18)
Os03g0836900	2.54416	up	3.30364e-05	0.00294623	_	Non-protein coding transcript
Os08g0388900	2.53092	up	2.77073e-16	9.78095e-14	_	Similar to para-hydroxybenzoate--polyprenyltransferase
Os11g0226201	2.50634	up	1.20837e-18	4.93378e-16	_	Similar to Protein kinase domain containing protein, expressed
Os01g0225500	2.44609	up	2.47032e-13	7.03501e-11	_	Similar to 3-methyl-2-oxobutanoate hydroxymethyltransferase
Os12g0123500	2.37341	up	3.11809e-10	6.44324e-08	_	Similar to Apyrase precursor (EC 3.6.1.5) (ATP-diphosphatase) (Adenosine diphosphatase) (ADPase) (ATP-diphosphohydrolase)
Os06g0302000	2.37327	up	7.90958e-17	2.97831e-14	OsBURP11	Similar to BURP domain-containing protein 11
Os11g0675200	2.37103	up	1.13087e-10	2.45667e-08	_	Similar to NB-ARC domain containing protein, expressed
Os05g0515600	2.32949	up	1.50968e-14	4.69372e-12	ZRP4	Similar to O-methyltransferase ZRP4 (EC 2.1.1.-
Os11g0639850	2.27673	up	5.4445e-09	9.91982e-07	_	Non-protein coding transcript
Os10g0502533	2.13767	up	0.000491801	0.0281056	_	Non-protein coding transcript
Os11g0225000	2.10034	up	5.31855e-14	1.59505e-11	OsRLCK319	Serine/threonine protein kinase-related domain containing protein
Os06g0200800	2.05873	up	3.12405e-13	8.82257e-11	_	Conserved hypothetical protein
Os01g0186900	2.04569	up	1.9992e-12	5.25201e-10	_	Similar to cDNA clone:001-117-G12, full insert sequence
Os01g0899387	2.04519	up	0.0007057	0.0378409	_	Conserved hypothetical protein
Os03g0234000	2.02209	up	5.97906e-13	1.63407e-10	HB3	Non-symbiotic hemoglobin 3 (rHb3
Os08g0163200	2.01406	up	1.70862e-05	0.00165439	_	Similar to Mps one binder kinase activator-like 1A
Os03g0640000	2.01287	up	9.64664e-11	2.1367e-08	OspPLAIIIbeta	Patatin family protein
Os01g0186950	1.99324	up	2.97159e-11	7.19316e-09	_	Hypothetical protein
Os05g0472400	1.99141	up	1.61767e-12	4.31664e-10	OsZIP9	Similar to Zinc transporter 9
Os02g0727200	1.98834	up	1.17457e-10	2.53534e-08	_	Hypothetical gene
Os12g0510750	1.98725	up	1.70862e-05	0.00165439	_	Conserved hypothetical protein
Os02g0511600	1.87356	up	3.32614e-07	4.96562e-05	_	Glycosyl transferase, family 31 protein
Os02g0590850	1.86987	up	1.83829e-05	0.00175982	_	Non-protein coding transcript
Os10g0472501	1.8631	up	3.99515e-09	7.52177e-07	_	Hypothetical conserved gene
Os10g0133600	1.86228	up	8.77221e-09	1.56464e-06	_	Protein kinase-like domain containing protein
Os01g0121500	1.85991	up	1.86464e-08	3.20765e-06	_	Conserved hypothetical protein
Os06g0200700	1.84779	up	3.95115e-11	9.42961e-09	_	Hypothetical protein
Os12g0555500	1.82191	up	8.35757e-06	0.000882335	OsPR10a	Pathogen resistance protein PBZ1, 17 kDa RNase, Disease resistanc
Os06g0632400	1.81994	up	0.000669426	0.0361821	_	Similar to OSIGBa0115M15.3 protein
Os02g0813200	1.79399	up	4.13764e-09	7.74698e-07	_	Myb/SANT-like domain domain containing protein
Os12g0420100	1.76049	up	1.79563e-08	3.1047e-06	Os12bglu38	Similar to Beta-glucosidase
Os11g0677050	1.75563	up	2.96074e-10	6.19361e-08	_	Non-protein coding transcript
Os03g0766800	1.74498	up	1.78594e-06	0.00022668	_	Conserved hypothetical protein
Os11g0673600	1.7439	up	2.52885e-09	4.89716e-07	YR2	Similar to NB-ARC domain containing protein, expressed
Os01g0873100	1.72461	up	2.87333e-06	0.000347765	_	Similar to Amidophosphoribosyltransferase, chloroplast precursor (EC 2.4.2.14) (Glutamine phosphoribosylpyrophosphate amidotransferase) (ATASE) (GPAT)
Os11g0211800	1.69177	up	5.08015e-08	8.43928e-06	OsDT11	Similar to Specific abundant protein-like protein 1
Os01g0278000	1.67762	up	6.6759e-07	9.38753e-05	OsVQ1	VQ domain containing protein
Os01g0621200	1.66225	up	6.47233e-07	9.1392e-05	OsGAT2	Similar to proline transporter
Os02g0813183	1.64745	up	2.58101e-08	4.39537e-06	_	Hypothetical protein
Os11g0677000	1.6435	up	3.18492e-09	6.02982e-07	_	Similar to NB-ARC domain containing protein, expressed
Os08g0496700	1.61618	up	6.55318e-05	0.00533848	_	Myb/SANT-like domain domain containing protein
Os07g0253100	1.61236	up	2.94391e-07	4.45385e-05	_	Conserved hypothetical protein
Os04g0610400	1.58448	up	1.17401e-08	2.0722e-06	ERF77	APETALA-2-like transcription Factor, Control of the abscisic acid (ABA)/gibberellin (GA) balanc
Os04g0119800	1.57849	up	7.48963e-07	0.000103598	_	Leucine-rich repeat domain containing protein
Os12g0528801	1.56733	up	5.43931e-08	8.99184e-06	_	Hypothetical gene
Os11g0634350	1.55845	up	3.63896e-07	5.36177e-05	_	Non-protein coding transcript
Os05g0516700	1.54204	up	0.000139845	0.0100194	_	Conserved hypothetical protein
Os05g0382200	1.53367	up	2.14327e-06	0.000265085	NaT	Similar to Cation/H+ exchanger (Fragment)
Os01g0863800	1.53205	up	0.000417457	0.0253081	OsOFP5	Protein of unknown function DUF623, plant domain containing protein
Os06g0565300	1.52376	up	5.74102e-08	9.44454e-06	_	Conserved hypothetical protein
Os01g0814100	1.47481	up	7.63652e-06	0.000811267	OsLTPG1	Similar to Bindin (Fragment)
Os01g0106300	1.47094	up	1.34543e-07	2.12071e-05	_	Similar to Isoflavone reductase homolog IRL (EC 1.3.1.-)
Os02g0325800	1.46595	up	6.2802e-06	0.000686548	_	Hypothetical protein
Os10g0135100	1.46029	up	3.45219e-05	0.00306309	_	NB-ARC domain containing protein
Os07g0449700	1.45125	up	6.59465e-05	0.00534656	RR7	A-type response regulator, Cytokinin signalin
Os01g0863100	1.43612	up	2.14943e-07	3.28117e-05	_	Similar to H0423H10.6 protein
Os03g0317900	1.43565	up	4.31972e-06	0.000491245	_	Similar to Eukaryotic aspartyl protease family protein
Os10g0127900	1.43283	up	3.63697e-07	5.36177e-05	OsFbx352	Similar to F-box domain containing protein, expressed
Os11g0308432	1.43016	up	3.40838e-07	5.06608e-05	_	Hypothetical conserved gene
Os05g0125350	1.42675	up	0.000255452	0.0166481	_	Non-protein coding transcript
Os04g0587451	1.42585	up	5.11379e-05	0.00428963	OsPUP13	Non-protein coding transcript
Os09g0522200	1.41607	up	8.99119e-07	0.000121395	OsDREB1A	DRE-binding protein 1A
Os01g0214600	1.39664	up	4.69605e-07	6.83023e-05	OsGELP2	Lipase, GDSL domain containing protein
Os03g0318025	1.39068	up	9.28078e-06	0.000973735	_	Hypothetical protein
Os04g0604300	1.38635	up	1.08028e-06	0.000144133	OsXTH9	Similar to Xyloglucan endotransglucosylase/hydrolase protein 24 precursor (EC 2.4.1.207) (At-XTH24) (XTH-24) (Meristem protein 5) (MERI-5 protein) (MERI5 protein) (Endo-xyloglucan transferase) (Xyloglucan endo-1,4-beta-D-glucanase)
Os02g0626600	1.38312	up	7.15601e-07	9.97983e-05	OsPAL05	Similar to Phenylalanine ammonia-lyase
Os05g0227100	1.3813	up	9.83227e-05	0.00748777	_	Conserved hypothetical protein
Os03g0142600	1.38106	up	7.82811e-05	0.0061409	_	Myb transcription factor domain containing protein
Os04g0677000	1.37281	up	1.16361e-06	0.000154037	_	Protein of unknown function DUF1677, Oryza sativa family protein
Os04g0648000	1.37104	up	1.75667e-06	0.000223803	_	Non-protein coding transcript
Os06g0133400	1.36134	up	8.94188e-07	0.000121395	_	Conserved hypothetical protein
Os08g0402500	1.35839	up	1.49822e-06	0.000193791	_	Protein of unknown function DUF761, plant domain containing protein
Os12g0628600	1.34577	up	0.000105963	0.00794463	OsPR5	Similar to Thaumatin-like pathogenesis-related protein 3 precursor
Os04g0612500	1.34372	up	6.86006e-05	0.00553525	_	Similar to 36.4 kDa proline-rich protein
Os02g0626532	1.33203	up	1.7334e-06	0.000221673	_	Hypothetical gene
Os01g0649400	1.3288	up	0.000367729	0.0227824	OsGELP19	Similar to Esterase
Os12g0576600	1.32801	up	1.61443e-06	0.000208028	OsPAP1d	Metallophosphoesterase domain containing protein
Os01g0558700	1.32264	up	0.000167917	0.0116849	_	Conserved hypothetical protein
Os04g0641101	1.31599	up	1.66394e-06	0.000213595	_	Non-protein coding transcript
Os01g0873200	1.31327	up	1.55356e-05	0.00151725	_	Similar to Amidophosphoribosyltransferase, chloroplast precursor (EC 2.4.2.14) (Glutamine phosphoribosylpyrophosphate amidotransferase) (ATASE) (GPAT) (Fragment)
Os05g0375532	1.30273	up	0.000241911	0.0158261	_	Hypothetical gene
Os11g0213700	1.30017	up	2.90163e-06	0.000349941	_	Leucine-rich repeat, typical subtype containing protein
Os02g0602300	1.29611	up	1.87976e-06	0.000236815	_	Similar to Myelin transcription factor 1 (MYT1) (MYTI) (Proteolipid protein binding protein) (PLPB1)
Os07g0559100	1.28656	up	1.17017e-05	0.00120902	_	Hypothetical conserved gene
Os11g0458100	1.28575	up	1.22275e-05	0.00125951	_	Conserved hypothetical protein
Os05g0237200	1.28359	up	5.37649e-06	0.000595437	_	Cytochrome b561, eukaryote domain containing protein
Os12g0629300	1.27798	up	0.000569434	0.0318442	_	Similar to Thaumatin-like protein
Os12g0503000	1.27417	up	3.70091e-06	0.00043398	OsUPS1	Allantoin transporter, Ureide metabolism, Nitrogen molecular senso
Os04g0689700	1.27382	up	3.14452e-06	0.000371306	_	RNA recognition motif, RNP-1 domain containing protein
Os11g0227300	1.26238	up	3.07551e-05	0.0027573	_	Conserved hypothetical protein
Os05g0375600	1.26098	up	0.000417444	0.0253081	_	Similar to Peptide chain release factor 2
Os09g0327500	1.26045	up	0.000123321	0.00910509	_	Conserved hypothetical protein
Os08g0293100	1.25828	up	5.23774e-05	0.00438276	_	Conserved hypothetical protein
Os02g0584700	1.25771	up	1.44411e-05	0.00142265	_	Heavy metal transport/detoxification protein domain containing protein
Os03g0621700	1.25726	up	0.000181405	0.0125206	_	Conserved hypothetical protein
Os02g0733500	1.25659	up	0.000123321	0.00910509	OsCML20	EF-Hand type domain containing protein
Os08g0551300	1.251	up	0.000140362	0.0100353	_	Protein of unknown function DUF241, plant family protein
Os01g0537250	1.23286	up	7.1391e-06	0.000772962	_	Protein of unknown function DUF3778 domain containing protein
Os12g0116700	1.23004	up	0.000627164	0.0342254	OsWRKY64	Similar to WRKY transcription factor 64
Os12g0586300	1.22839	up	8.00661e-06	0.000847925	_	Myb-like DNA-binding domain, SHAQKYF class domain containing protein
Os01g0881300	1.22704	up	6.0413e-06	0.000662568	OsSWEET1a	Non-protein coding transcript
Os01g0848250	1.22245	up	1.82198e-05	0.00174915	_	Non-protein coding transcript
Os11g0213800	1.21147	up	2.33519e-05	0.00213885	_	Similar to NBS-LRR disease resistance protein homologue (Fragment)
Os09g0522500	1.21016	up	0.000189246	0.0130353	_	Hypothetical protein
Os06g0592200	1.2083	up	4.74729e-05	0.00402202	_	Hypothetical protein
Os08g0316900	1.19909	up	1.10201e-05	0.00114558	_	Hypothetical protein
Os06g0592400	1.19384	up	0.000125047	0.00921245	OsALDH2B2	Similar to Cytosolic aldehyde dehydrogenase RF2C
Os11g0227100	1.19102	up	1.30872e-05	0.00130788	_	Similar to NBS-LRR-like protein
Os11g0260100	1.18584	up	1.91363e-05	0.00182166	_	SAM dependent carboxyl methyltransferase family protein
Os03g0734500	1.18426	up	0.000726222	0.0386357	_	Conserved hypothetical protein
Os09g0135100	1.18231	up	0.00047651	0.0275101	_	Hypothetical conserved gene
Os02g0124600	1.17639	up	0.000224359	0.0150859	_	Similar to FAD binding domain containing protein
Os01g0525350	1.17365	up	0.000157555	0.0110776	_	Similar to RTFL15 (ROTUNDIFOLIA LIKE 15)
Os10g0210500	1.16615	up	2.78696e-05	0.0025321	OsUMAMIT15	Protein of unknown function DUF6, transmembrane domain containing protein
Os08g0476300	1.16384	up	0.000395119	0.024083	EIP11	Glucose/ribitol dehydrogenase family protein
Os12g0226900	1.16282	up	2.02424e-05	0.00191619	CLPC2	Similar to Allyl alcohol dehydrogenase
Os02g0681200	1.16135	up	2.25997e-05	0.00208119	_	Zinc finger, RING/FYVE/PHD-type domain containing protein
Os02g0325600	1.16042	up	0.000160119	0.0112345	NIGT1	Nitrate-inducible and autorepressible transcriptional repressor, Nitrogen respons
Os07g0187001	1.16039	up	9.01951e-05	0.00694687	_	Conserved hypothetical protein
Os12g0227050	1.15933	up	2.14385e-05	0.00201723	_	Hypothetical protein
Os03g0234100	1.1548	up	2.22222e-05	0.00205835	OsHB4	Similar to Non-symbiotic hemoglobin 4 (rHb4
Os04g0604251	1.15013	up	5.6637e-05	0.00469284	_	Non-protein coding transcript
Os08g0246700	1.14691	up	3.95545e-05	0.00348172	_	Hypothetical gene
Os01g0813800	1.13885	up	0.000142685	0.0101585	Os1bglu3	Similar to Beta-glucosidase 3
Os11g0676200	1.123	up	4.30363e-05	0.00372055	_	Similar to NBS-LRR-like protein NBA2 (Fragment)
Os05g0129800	1.11418	up	7.76633e-05	0.00610657	OsWRKY109	DNA-binding WRKY domain containing protein
Os08g0451200	1.11103	up	5.5646e-05	0.00463338	_	Protein of unknown function DUF581 family protein
Os01g0226450	1.10822	up	0.000150085	0.0106407	_	Hypothetical protein
Os07g0689600	1.10381	up	4.49935e-05	0.00386021	OsNAS3	Nicotianamine synthase 3 (EC 2.5.1.43) (S-adenosyl-L-methionine:S- adenosyl-L-methionine:S-adenosyl-methionine 3-amino-3- carboxypropyltransferase 3
Os01g0226400	1.10194	up	0.000163123	0.0113981	_	ATPase, AAA-type, core domain containing protein
Os02g0279150	1.0989	up	0.000234814	0.0156338	_	Hypothetical protein
Os06g0683400	1.09496	up	6.57353e-05	0.00534221	OsCCD1	Small calcium-binding protein with one EF-hand motif, Positive regulation of osmotic and salt toleranc
Os12g0141900	1.09129	up	0.000110642	0.00827716	_	Similar to Membrane-anchored ubiquitin-fold protein 3
Os11g0306400	1.09068	up	5.69079e-05	0.00470378	_	Similar to Herbicide safener binding protein
Os01g0848200	1.09062	up	6.44066e-05	0.00527216	P5CS2	Similar to Delta 1-pyrroline-5-carboxylate synthetase (P5CS)
Os01g0267300	1.08429	up	0.000215951	0.0146661	OsSRP-QKG	Hypothetical conserved gene
Os07g0538000	1.08059	up	9.31947e-05	0.00714174	_	Similar to hydrolase, hydrolyzing O-glycosyl compounds
Os02g0267900	1.0745	up	0.000526304	0.0295786	OsEXPA24	Similar to Expansin-A24
Os02g0686800	1.0642	up	0.000387151	0.0238115	_	Protein of unknown function DUF581 family protein
Os01g0384800	1.06238	up	9.62482e-05	0.0073463	_	Conserved hypothetical protein
Os02g0278700	1.06142	up	0.000352614	0.0220069	OsCPS1	Similar to Kaurene synthase A (Fragment)
Os01g0863166	1.0562	up	0.000105521	0.00794463	_	Conserved hypothetical protein
Os01g0132000	1.05591	up	9.96181e-05	0.00756941	IAI2	Similar to Wound-induced protease inhibitor (WIP1)
Os01g0124401	1.05528	up	9.27667e-05	0.00712873	RBBI3-3	Similar to Bowman-Birk type bran trypsin inhibitor
Os04g0647900	1.05331	up	0.000132202	0.00962134	_	Leucine-rich repeat, N-terminal domain containing protein
Os10g0129100	1.04883	up	0.000865775	0.04459	OsFbox519	Similar to cDNA clone:001-119-F04, full insert sequence
Os03g0823400	1.04164	up	0.00022901	0.015367	_	Similar to Bowman-Birk type trypsin inhibitor (WTI)
Os04g0359300	1.03632	up	0.000439244	0.0257221	_	Sulfotransferase family protein
Os05g0186601	1.02996	up	0.000655025	0.035574	_	Hypothetical gene
Os12g0245700	1.02735	up	0.000294076	0.0187683	_	Hypothetical conserved gene
Os02g0584800	1.02367	up	0.000720864	0.0384714	_	Heavy metal transport/detoxification protein domain containing protein
Os04g0660000	1.0218	up	0.000701724	0.0378072	_	Similar to OSIGBa0132E09-OSIGBa0108L24.22 protein
Os01g0720400	1.01977	up	0.00084024	0.0434068	OsACP1	HAD-superfamily subfamily IB hydrolase, hypothetical 1 protein
Os02g0623400	1.01933	up	0.000344306	0.0215678	OsG1L3	Similar to G1-like protein
Os04g0684900	1.01863	up	0.000315163	0.0198155	OsCAF1B	Component of the CCR4-NOTcomplex, Deadenylase, Deadenylation (poly(A) tail shortening), Development and stress respons
Os02g0503100	1.0095	up	0.000498766	0.0284079	_	Similar to flavonoid 3-monooxygenase
Os11g0213000	1.00404	up	0.000241724	0.0158261	OsWD40-188	Similar to Protein kinase domain containing protein, expressed
Os02g0198200	1.00327	up	0.000454014	0.0264366	_	EF-Hand type domain containing protein
Os10g0144000	-1.00806	down	0.000605627	0.0332105	_	Conserved hypothetical protein
Os10g0559050	-1.01463	down	0.000191033	0.0131317	_	Non-protein coding transcript
Os01g0695800	-1.03467	down	0.000354231	0.0220672	MDR4	Similar to MDR-like ABC transporter
Os08g0360300	-1.03915	down	0.000286137	0.0183654	_	Calmodulin binding protein-like domain containing protein
Os04g0411800	-1.04344	down	0.000170953	0.0118718	_	Similar to H0717B12.5 protein
Os07g0539700	-1.04758	down	0.000156031	0.0110118	_	Hypothetical conserved gene
Os08g0397800	-1.05084	down	0.00023827	0.0157937	_	Conserved hypothetical protein
Os06g0532500	-1.05098	down	0.000356606	0.0221744	FCP2	Protein with similar CLE domain, Meristem maintenanc
Os03g0161950	-1.06203	down	0.000930065	0.0474461	_	Hypothetical conserved gene
Os11g0691600	-1.06974	down	0.000417378	0.0253081	_	Similar to Protein kinase
Os01g0788800	-1.07388	down	0.00014161	0.0101032	OSTF1(t)	Similar to Isoform 2 of Homeobox-leucine zipper protein TF1
Os02g0452601	-1.07879	down	0.000171408	0.011879	_	Non-protein coding transcript
Os07g0677100	-1.07909	down	8.43056e-05	0.00654987	POX8.1	Peroxidase
Os01g0361500	-1.08193	down	0.000121074	0.0089783	_	Phospholipid/glycerol acyltransferase domain containing protein
Os03g0643700	-1.08526	down	0.0003661	0.022723	OsGSTU44	Similar to GST6 protein (EC 2.5.1.18)
Os12g0532600	-1.09603	down	0.000931029	0.0474461	_	Conserved hypothetical protein
Os07g0495175	-1.10058	down	0.000775542	0.0409382	_	Hypothetical protein
Os10g0555100	-1.10085	down	4.35991e-05	0.00375962	OsGGT	Similar to DNA chromosome 4, ESSA I CONTIG fragment NO. 6 (Glucosyltransferase like protein)
Os10g0558900	-1.1077	down	5.10675e-05	0.00428963	RL14	2OG-Fe (II) oxygenase family protein, Regulation of the secondary cell wall formation in leaves, Modulation of leaf rollin
Os01g0788850	-1.1084	down	9.33575e-05	0.00714174	_	Hypothetical protein
Os05g0493600	-1.11002	down	0.000784264	0.0412701	_	Similar to indole-3-acetate beta-glucosyltransferase
Os07g0622400	-1.11086	down	0.000874171	0.0449542	_	Hypothetical protein
Os01g0784500	-1.12164	down	2.93636e-05	0.00265361	OsRLCK44	Conserved hypothetical protein
Os12g0439201	-1.13174	down	0.000207138	0.0141241	_	Hypothetical gene
Os12g0555100	-1.13178	down	2.14884e-05	0.00201723	_	Similar to Probenazole-inducible protein PBZ1
Os10g0503250	-1.13807	down	5.032e-05	0.00424203	_	Hypothetical protein
Os09g0267800	-1.15004	down	0.000288647	0.0184566	_	Hypothetical conserved gene
Os11g0516400	-1.15134	down	4.45978e-05	0.00383597	_	Hypothetical conserved gene
Os10g0162854	-1.16126	down	8.41054e-05	0.00654987	_	Similar to OSIGBa0106P14.3 protein
Os01g0444100	-1.17441	down	1.26502e-05	0.00129518	_	Conserved hypothetical protein
Os04g0369033	-1.17642	down	0.000761464	0.0403207	_	Non-protein coding transcript
Os02g0316900	-1.19935	down	7.17284e-06	0.000774141	_	B-block binding subunit of TFIIIC domain containing protein
Os06g0105700	-1.21052	down	7.50208e-06	0.00079949	OsUMAMIT10	Protein of unknown function DUF6, transmembrane domain containing protein
Os10g0111850	-1.2184	down	2.06049e-05	0.00194507	_	Non-protein coding transcript
Os01g0775400	-1.21877	down	1.14761e-05	0.00118934	OsCKX5	Similar to Cytokinin dehydrogenase 5 precursor (EC 1.5.99.12) (Cytokinin oxidase 5) (CKO5) (AtCKX5) (AtCKX6)
Os11g0592200	-1.22731	down	0.00031072	0.0195725	OsPR4	Similar to Chitin-binding allergen Bra r 2 (Fragments)
Os01g0942300	-1.22933	down	0.000202545	0.0138388	OsEGL2	Similar to Beta glucanase precursor (EC 3.2.1.73) (Fragment)
Os07g0137000	-1.23249	down	1.31133e-05	0.00130788	_	Myb transcription factor domain containing protein
Os11g0323860	-1.23617	down	0.00015482	0.0109534	_	Hypothetical conserved gene
Os10g0111900	-1.24038	down	1.51174e-05	0.00148497	OsWAK96/97	Similar to Protein kinase domain containing protein, expressed
Os12g0151000	-1.24297	down	2.91635e-05	0.00264257	OsPAP20b	Similar to Purple acid phosphatase
Os09g0441400	-1.24388	down	3.72933e-06	0.000435804	_	Similar to Elicitor-inducible cytochrome P450
Os01g0946600	-1.24948	down	0.000658457	0.0357031	_	Conserved hypothetical protein
Os07g0533000	-1.25245	down	3.67092e-05	0.00323969	_	Peptidase A1 domain containing protein
Os06g0689483	-1.25354	down	0.000164643	0.0114807	_	Non-protein coding transcript
Os05g0372350	-1.28406	down	0.000156295	0.0110118	_	Hypothetical protein
Os02g0206400	-1.28924	down	0.000194065	0.0133131	_	Similar to UDP-glycosyltransferase UGT99C4
Os03g0109650	-1.29625	down	0.00027824	0.0178924	_	Hypothetical conserved gene
Os03g0130200	-1.29773	down	0.000214798	0.0146171	_	Conserved hypothetical protein
Os11g0474800	-1.301	down	5.00086e-06	0.000555653	OsKS8	Similar to Isoform 2 of Stemar-13-ene synthase
Os06g0272800	-1.31543	down	4.5331e-05	0.00387935	OsTBL61	Domain of unknown function DUF231, plant domain containing protein
Os06g0258000	-1.31576	down	7.04105e-05	0.0056678	R2R3-MYB	Similar to Typical P-type R2R3 Myb protein (Fragment)
Os08g0176633	-1.32076	down	1.32846e-05	0.00131638	_	Conserved hypothetical protein
Os02g0228300	-1.32428	down	8.23796e-07	0.000113027	_	Protein kinase, core domain containing protein
Os07g0495150	-1.33608	down	2.15799e-06	0.000265935	OsRLCK232	Similar to Ser/thr protein kinase
Os02g0228400	-1.33667	down	7.27228e-07	0.000101004	_	Hypothetical protein
Os05g0160600	-1.34584	down	6.29402e-07	8.9246e-05	_	Peptidase cysteine/serine, trypsin-like domain containing protein
Os03g0611100	-1.34966	down	0.00050804	0.0288391	OsmiR1428e	Non-protein coding transcript
Os12g0291066	-1.3645	down	0.000627055	0.0342254	_	Hypothetical gene
Os04g0369066	-1.37387	down	0.000269099	0.0174036	OsRLCK144	Similar to H0607F01.7 protein
Os07g0432201	-1.39101	down	1.90134e-07	2.92884e-05	_	Similar to Thionin-like peptide
Os06g0590700	-1.3968	down	4.6226e-05	0.00393786	_	UDP-glucuronosyl/UDP-glucosyltransferase family protein
Os01g0216951	-1.39964	down	0.000101431	0.00767278	_	Non-protein coding transcript
Os11g0600500	-1.41504	down	0.00013162	0.00962134	_	Calcium-binding EF-hand domain containing protein
Os03g0335200	-1.41669	down	2.16205e-05	0.00201845	OsWRKY79	Similar to WRKY1 (WRKY transcription factor 17)
Os07g0137200	-1.42198	down	2.21931e-05	0.00205835	_	Conserved hypothetical protein
Os07g0136800	-1.42681	down	1.83449e-06	0.000231974	_	Homeodomain-like containing protein
Os08g0203400	-1.42984	down	2.85508e-06	0.000346795	SHR5	Protein kinase, core domain containing protein
Os07g0605350	-1.43013	down	4.65477e-06	0.000524071	_	Similar to Protein EGG APPARATUS-1
Os02g0523100	-1.43594	down	4.36001e-06	0.000494169	_	Hypothetical conserved gene
Os07g0532932	-1.43876	down	6.92296e-06	0.000751963	_	Hypothetical protein
Os10g0538200	-1.44071	down	9.41298e-07	0.000126586	_	Peptidase aspartic, catalytic domain containing protein
Os01g0237500	-1.45311	down	0.000297527	0.0189528	_	NmrA-like family protein
Os07g0432100	-1.48653	down	2.84649e-08	4.82324e-06	_	Hypothetical conserved gene
Os03g0130100	-1.50716	down	1.48194e-06	0.00019242	_	Similar to Acyl-activating enzyme 11
Os08g0203501	-1.52135	down	6.75146e-05	0.00546063	_	Non-protein coding transcript
Os04g0357700	-1.52298	down	4.83349e-05	0.00408484	OsRALF-13	Hypothetical conserved gene
Os11g0608000	-1.52899	down	1.28608e-07	2.03664e-05	_	Nucleotide-binding, alpha-beta plait domain containing protein
Os01g0339500	-1.54293	down	7.82302e-08	1.25054e-05	ONAC030	Similar to No apical meristem protein
Os08g0352100	-1.54462	down	1.27227e-05	0.00129868	_	Conserved hypothetical protein
Os12g0132650	-1.54994	down	3.17572e-08	5.35432e-06	_	Non-protein coding transcript
Os10g0529700	-1.56268	down	4.62471e-05	0.00393786	OsGSTU8	Similar to glutathione transferase35
Os09g0120900	-1.56308	down	1.84507e-05	0.00176134	_	Non-protein coding transcript
Os10g0537800	-1.56477	down	6.26904e-08	1.01651e-05	_	Peptidase aspartic, catalytic domain containing protein
Os11g0592000	-1.56751	down	6.94416e-08	1.12062e-05	OsPR4c	Similar to Barwin
Os04g0518400	-1.58527	down	1.44879e-07	2.26259e-05	OsPAL07	Similar to Phenylalanine ammonia-lyase (Fragment)
Os12g0132500	-1.59455	down	1.07115e-08	1.90054e-06	OsZIFL9	Similar to Major facilitator superfamily antiporter
Os09g0417800	-1.63569	down	2.99348e-07	4.50872e-05	WRKY62	WRKY transcription factor, Transcriptional repressor, Pathogen defens
Os05g0399700	-1.63796	down	0.000375412	0.0232159	OsChia1	Chitinase (EC 3.2.1.14)
Os02g0649900	-1.642	down	1.34878e-09	2.64213e-07	YSL2	Metal-nicotianamine (NA) transporter, Fe and Mn transport to the endosper
Os01g0566701	-1.64522	down	0.000614409	0.0336376	OsbHLH117	Non-protein coding transcript
Os07g0221300	-1.64562	down	3.85039e-08	6.4597e-06	_	Hypothetical conserved gene
Os04g0654400	-1.6468	down	1.63342e-05	0.00159066	_	Eggshell protein family protein
Os04g0578200	-1.64976	down	4.38023e-06	0.000494805	_	Similar to H0404F02.9 protein
Os06g0639700	-1.65352	down	4.28548e-06	0.000488992	_	Hypothetical protein
Os10g0570200	-1.66164	down	0.000138405	0.00993728	_	Similar to RIR1b protein precursor
Os07g0162500	-1.67209	down	2.82733e-07	4.29665e-05	_	Alpha/beta hydrolase fold-3 domain containing protein
Os11g0228800	-1.67428	down	5.94871e-07	8.47041e-05	_	Similar to NBS-LRR-like protein
Os07g0430501	-1.68687	down	4.48123e-10	9.14845e-08	_	Similar to Thionin-like peptide
Os05g0374200	-1.69265	down	3.12426e-09	5.94821e-07	OsCKX9	Similar to Cytokinin dehydrogenase 2
Os01g0784450	-1.70796	down	2.23236e-09	4.34785e-07	_	Hypothetical protein
Os05g0374000	-1.72729	down	8.69143e-10	1.73261e-07	_	Hypothetical protein
Os07g0115800	-1.75992	down	3.26748e-07	4.89963e-05	_	Hypothetical conserved gene
Os08g0353700	-1.76741	down	2.97413e-05	0.0026806	_	Conserved hypothetical protein
Os01g0585300	-1.79059	down	3.45274e-05	0.00306309	_	Protein of unknown function DUF1118 family protein
Os07g0429600	-1.79961	down	4.40753e-11	1.04452e-08	_	Similar to Thionin-like peptide
Os12g0575400	-1.8113	down	4.16527e-06	0.000485075	_	Conserved hypothetical protein
Os10g0442466	-1.85304	down	7.32685e-11	1.66644e-08	_	Hypothetical protein
Os10g0186200	-1.85586	down	1.75809e-05	0.00169262	_	Pectinesterase inhibitor domain containing protein
Os10g0503300	-1.86721	down	4.39208e-07	6.41566e-05	_	Similar to 10-deacetylbaccatin III 10-O-acetyltransferase
Os10g0442400	-1.87801	down	1.64369e-11	4.06592e-09	_	Similar to UDP-glucoronosyl and UDP-glucosyl transferase family protein, expressed
Os06g0713400	-1.88533	down	2.95104e-11	7.19316e-09	OsFbox328	Cyclin-like F-box domain containing protein
Os10g0432200	-1.89507	down	4.00151e-12	1.02733e-09	_	Conserved hypothetical protein
Os05g0134700	-1.8968	down	3.5446e-12	9.16969e-10	prx66	Haem peroxidase family protein
Os06g0713600	-1.91497	down	2.24848e-11	5.52166e-09	_	Non-protein coding transcript
Os09g0419600	-1.93867	down	2.50789e-06	0.000306822	_	Zinc finger, RING-type domain containing protein
Os02g0262800	-1.9567	down	3.41797e-12	8.91012e-10	rNBS41	Similar to NBS-LRR protein (Fragment)
Os11g0274700	-1.98633	down	1.22541e-12	3.29588e-10	OsRLCK322	Hypothetical conserved gene
Os06g0268500	-2.02227	down	8.7112e-11	1.96809e-08	_	Similar to OSIGBa0139J17.1 protein
Os08g0281600	-2.02738	down	1.50648e-08	2.63161e-06	OsFBX283	F-box domain, cyclin-like domain containing protein
Os08g0537200	-2.03636	down	0.00059402	0.0326798	_	Hypothetical conserved gene
Os11g0623800	-2.06965	down	5.34871e-12	1.36287e-09	Osh359-3	Similar to NB-ARC domain containing protein
Os08g0369800	-2.09575	down	1.47667e-11	3.67962e-09	OsCCD8d	Hypothetical conserved gene
Os01g0564300	-2.17892	down	8.01893e-14	2.32268e-11	OsFKBP46	Peptidyl-prolyl cis-trans isomerase, FKBP-type domain containing protein
Os06g0483900	-2.19281	down	4.95839e-14	1.50031e-11	_	Homeodomain-like containing protein
Os02g0163500	-2.21038	down	6.29228e-10	1.26928e-07	_	Conserved hypothetical protein
Os11g0212100	-2.21816	down	0.000917882	0.0469172	_	Similar to NBS-LRR disease resistance protein family-4
Os09g0417600	-2.21953	down	5.25871e-09	9.63311e-07	WRKY76	WRKY transcription factor, Transcriptional repressor, Pathogen defens
Os10g0416500	-2.24251	down	8.12121e-09	1.45619e-06	Oschib1	Similar to Chitinase 1 precursor (EC 3.2.1.14) (Tulip bulb chitinase-1) (TBC-1)
Os11g0516800	-2.28173	down	1.78611e-15	5.71031e-13	_	Hypothetical protein
Os08g0201600	-2.38307	down	4.14202e-08	6.91473e-06	_	Non-protein coding transcript
Os01g0910900	-2.38549	down	1.97622e-14	6.03353e-12	_	Conserved hypothetical protein
Os11g0517800	-2.41482	down	1.06535e-16	3.9243e-14	_	Conserved hypothetical protein
Os11g0517400	-2.46975	down	5.60533e-17	2.13437e-14	_	Conserved hypothetical protein
Os02g0552700	-2.51862	down	3.67274e-17	1.43064e-14	OsZFP6	Conserved hypothetical protein
Os11g0518900	-2.59123	down	2.27476e-20	1.00433e-17	_	Conserved hypothetical protein
Os05g0368000	-2.7427	down	1.636e-07	2.54322e-05	RH1	Non-protein coding transcript
Os04g0565200	-2.76263	down	4.24546e-16	1.45328e-13	_	Similar to Cis-zeatin O-glucosyltransferase 1 (EC 2.4.1.215) (cisZOG1)
Os09g0304400	-2.80573	down	3.199e-06	0.000376426	_	Conserved hypothetical protein
Os02g0163400	-2.8348	down	9.62836e-11	2.1367e-08	_	Hypothetical protein
Os11g0513500	-3.01374	down	1.3167e-23	6.65993e-21	_	Conserved hypothetical protein
Os06g0564700	-3.05094	down	3.27572e-16	1.13276e-13	_	Similar to Cysteine synthase (EC 4.2.99.8)
Os11g0513000	-3.05142	down	5.16584e-25	2.86992e-22	_	Hypothetical conserved gene
Os08g0153101	-3.05664	down	4.17255e-17	1.60686e-14	_	Non-protein coding transcript
Os07g0417400	-3.08726	down	3.12095e-06	0.000369811	_	Similar to zinc finger (C2H2 type) family protein
Os05g0367200	-3.1376	down	1.63455e-22	8.028e-20	_	Conserved hypothetical protein
Os09g0521300	-3.1795	down	2.51525e-16	8.97256e-14	OsTCP25	Similar to TCP family transcription factor
Os08g0434201	-3.30432	down	6.01487e-11	1.40578e-08	_	Conserved hypothetical protein
Os11g0508301	-3.44166	down	9.15748e-17	3.41031e-14	_	Hypothetical gene
Os11g0518600	-3.44993	down	1.54206e-18	6.2213e-16	_	Conserved hypothetical protein
Os09g0521350	-3.53919	down	3.06281e-16	1.07006e-13	_	Conserved hypothetical protein
Os11g0513700	-3.67849	down	3.68626e-31	2.77608e-28	_	Protein kinase-like domain containing protein
Os11g0513900	-3.69973	down	3.85894e-36	3.63266e-33	_	Conserved hypothetical protein
Os06g0215900	-3.76494	down	1.79009e-26	1.04594e-23	OsOPR4	Similar to Oxo-phytodienoic acid reductase
Os06g0215925	-3.85379	down	1.85345e-27	1.16318e-24	_	Non-protein coding transcript
Os01g0550900	-4.61096	down	9.79833e-11	2.1562e-08	_	Similar to carboxyl-terminal peptidase
Os07g0431160	-4.70464	down	1.87176e-49	3.33854e-46	_	Similar to Thionin-like peptide
Os06g0513050	-4.81009	down	1.05392e-11	2.64566e-09	OsTHI3	Conserved hypothetical protein
Os03g0426350	-4.84897	down	1.73945e-12	4.60534e-10	_	Conserved hypothetical protein
Os02g0145200	-5.21723	down	1.42264e-41	1.78562e-38	_	Conserved hypothetical protein
Os09g0564000	-5.50033	down	1.45018e-26	8.62196e-24	_	Peptidase C1A, papain family protein
Os07g0153150	-8.89482	down	3.16744e-24	1.70383e-21	_	Conserved hypothetical protein
Os02g0621350	-8.99718	down	0.000807082	0.0420788	_	Non-protein coding transcript
Os01g0550950	-9.01495	down	6.04003e-14	1.79553e-11	_	Hypothetical protein
Os11g0221300	-10.2908	down	1.15002e-15	3.78378e-13	OsIAA29	AUX/IAA protein family protein
Os10g0360600	-11.951	down	4.37183e-33	3.61359e-30	_	Non-protein coding transcript

## Sheet: HN
Geneid	logFC	type	pvalue	qvalue	GeneName	Description
Os01g0932550	14.2098	up	3.41184e-84	1.28209e-80	_	Similar to Mitochondrial import inner membrane translocase subunit Tim13
Os04g0510000	11.3153	up	1.277e-26	6.54364e-24	_	Similar to OSIGBa0157K09-H0214G12.6 protein
Os08g0178900	10.6754	up	1.35391e-41	1.47707e-38	_	Homeodomain-like domain containing protein
Os11g0225300	10.4594	up	1.92631e-94	1.08579e-90	Os11gRGA5	Nucleotide binding site-leucine rich repeats (NBS-LRRs) protein, Resistance protein, Resistance to the blast fungus, (Nippponbare: susceptible to the blast fungus carrying the AVR-Pia
Os02g0252400	10.1699	up	3.35355e-31	2.18109e-28	RPBF	Dof zinc finger transcriptional activator, Dof zinc finger transcription factor, Grain filling, GA response in aleurone cel
Os11g0620300	10.1202	up	9.11122e-14	2.12511e-11	OsLTP2.13	Similar to Nonspecific lipid-transfer protein 2 (LTP 2)
Os08g0140700	9.96097	up	6.44888e-21	2.42334e-18	PR5	Similar to CsAtPR5
Os03g0745700	9.7521	up	9.45066e-23	3.85086e-20	OsSTA114	Similar to ATP binding protein
Os11g0491500	9.45943	up	2.71901e-12	5.28488e-10	OsENODL22	Similar to Plastocyanin-like domain containing protein
Os04g0161400	9.11894	up	4.01544e-14	9.98544e-12	_	Similar to OSIGBa0102O13.6 protein
Os07g0629900	8.61471	up	9.81037e-08	8.09236e-06	OsRNS8	Ribonuclease T2 domain containing protein
Os07g0162450	8.44332	up	3.52685e-111	2.98195e-107	_	Protein of unknown function DUF3778 domain containing protein
Os11g0226400	8.15644	up	8.95387e-79	2.75291e-75	_	Similar to Nitrate-induced NOI protein, expressed
Os10g0315400	8.02187	up	2.03056e-91	8.5842e-88	SIP28	Similar to SKIP interacting protein 28 (Fragment)
Os05g0270500	6.98685	up	2.98135e-52	4.8014e-49	OsRPP14.1	Similar to predicted protein
Os01g0374000	6.98147	up	6.03648e-35	4.74776e-32	OsGSTF12	Similar to Glutathione S-transferase I (EC 2.5.1.18) (GST-I) (GST-29) (GST class- phi)
Os06g0281800	6.79471	up	1.28327e-32	8.8572e-30	OsBURP10	BURP domain containing protein
Os12g0113700	6.32193	up	7.77965e-48	1.01195e-44	_	Similar to Zinc finger, C3HC4 type family protein, expressed
Os07g0580700	5.81629	up	4.0899e-40	3.64002e-37	_	Integrin alpha chain, C-terminal cytoplasmic region, conserved site domain containing protein
Os11g0224900	5.66794	up	1.86322e-61	3.93838e-58	Os11gRGA3	Similar to NBS-LRR protein (Fragment)
Os07g0281700	5.01397	up	5.10213e-14	1.24325e-11	AO	Similar to Aldehyde oxidase-2
Os04g0390800	4.7106	up	1.97799e-11	3.23167e-09	_	NAD(P)-binding domain containing protein
Os07g0106700	4.57595	up	2.15742e-23	9.35437e-21	_	Similar to disease resistance response protein 206
Os11g0282700	4.54031	up	1.72961e-41	1.82798e-38	_	Homeodomain-like containing protein
Os06g0212400	4.43376	up	3.71397e-31	2.36993e-28	_	Similar to glycosyltransferase family-37
Os06g0707350	4.40015	up	4.80588e-35	3.86988e-32	_	Similar to NBS-LRR disease resistance protein homologue
Os06g0243801	3.96006	up	1.08219e-11	1.86732e-09	_	Similar to 001-045-E04, full insert sequence
Os09g0564000	3.95015	up	2.57955e-20	9.1832e-18	_	Peptidase C1A, papain family protein
Os07g0122000	3.84359	up	1.09131e-30	6.73116e-28	_	Protein of unknown function DUF1719, Oryza sativa family protein
Os03g0234000	3.76172	up	4.27819e-35	3.52899e-32	HB3	Non-symbiotic hemoglobin 3 (rHb3
Os10g0134500	3.72592	up	1.29167e-23	5.67327e-21	_	NB-ARC domain containing protein
Os02g0749800	3.67725	up	4.77646e-22	1.85678e-19	_	Mitochodrial transcription termination factor-related family protein
Os04g0153000	3.60416	up	1.21031e-30	7.18116e-28	_	Similar to OSIGBa0147M20.4 protein
Os04g0114801	3.53148	up	3.55414e-08	3.25748e-06	_	Similar to OSIGBa0112G01.4 protein
Os02g0743900	3.52225	up	1.6373e-08	1.64313e-06	_	Similar to plant integral membrane protein TIGR01569 containing protein
Os11g0226201	3.40815	up	1.84854e-31	1.25035e-28	_	Similar to Protein kinase domain containing protein, expressed
Os07g0119800	3.31213	up	1.05526e-12	2.18951e-10	_	Protein of unknown function DUF538 domain containing protein
Os07g0126301	3.28121	up	2.23699e-24	1.03637e-21	_	Allergen V5/Tpx-1 related family protein
Os02g0112100	3.25157	up	6.46063e-26	3.21322e-23	NRT2.1	High-affinity nitrate transporter, Nitrate uptake, Nitrate transpor
Os03g0836800	3.21545	up	1.86879e-29	1.03611e-26	_	Similar to IAA-amino acid hydrolase 1 (EC 3.5.1.-)
Os05g0305200	3.1599	up	1.05851e-24	4.97206e-22	_	Similar to TRAF-type zinc finger family protein
Os01g0106300	3.11498	up	1.28376e-25	6.20237e-23	_	Similar to Isoflavone reductase homolog IRL (EC 1.3.1.-)
Os04g0554600	3.08786	up	1.12875e-26	5.87296e-24	OsHyPRP07	Similar to RCc3 protein
Os11g0576400	3.06525	up	2.75376e-23	1.17889e-20	Os_F0247	Similar to HAT family dimerisation domain containing protein, expressed
Os03g0234100	3.00628	up	9.01576e-26	4.41903e-23	OsHB4	Similar to Non-symbiotic hemoglobin 4 (rHb4
Os02g0511600	2.96771	up	1.7196e-13	3.87713e-11	_	Glycosyl transferase, family 31 protein
Os11g0594800	2.88279	up	7.86013e-08	6.76412e-06	_	Protein of unknown function DUF538 family protein
Os07g0124900	2.82971	up	4.0842e-08	3.72311e-06	OsPR1#071	Allergen V5/Tpx-1 related family protein
Os03g0809000	2.67624	up	1.26611e-20	4.70549e-18	_	Plant disease resistance response protein family protein
Os06g0592400	2.67575	up	1.30064e-13	2.95218e-11	OsALDH2B2	Similar to Cytosolic aldehyde dehydrogenase RF2C
Os08g0254300	2.66187	up	1.2115e-17	3.75899e-15	_	Similar to OSIGBa0112M24.2 protein
Os07g0677400	2.63883	up	1.07613e-11	1.8664e-09	POX5.1	Peroxidase
Os10g0334500	2.61941	up	3.32406e-19	1.11307e-16	_	Similar to Dirigent-like protein, expressed
Os01g0962700	2.57285	up	3.9311e-20	1.37062e-17	prx20	Similar to Peroxidase 12 precursor (EC 1.11.1.7) (Atperox P12) (PRXR6) (ATP4a)
Os01g0214600	2.53318	up	9.15435e-19	2.97692e-16	OsGELP2	Lipase, GDSL domain containing protein
Os04g0609500	2.49643	up	1.54742e-11	2.59078e-09	_	Transferase family protein
Os10g0567900	2.46698	up	4.85655e-18	1.54952e-15	_	Similar to F-box protein interaction domain containing protein, expressed
Os11g0594700	2.46422	up	1.47957e-08	1.49817e-06	_	Protein of unknown function DUF538 family protein
Os02g0124599	2.45476	up	4.00171e-09	4.58772e-07	_	Similar to FAD-binding domain-containing protein
Os11g0674400	2.42483	up	5.79908e-17	1.75112e-14	_	Similar to NB-ARC domain containing protein, expressed
Os06g0632400	2.39968	up	9.4272e-05	0.00304516	_	Similar to OSIGBa0115M15.3 protein
Os06g0626600	2.34507	up	4.07265e-12	7.60978e-10	_	Sulfotransferase family protein
Os01g0206300	2.34332	up	7.4896e-14	1.79644e-11	OsCIPK13	Similar to CBL-interacting protein kinase 18
Os02g0106600	2.31468	up	1.15202e-15	3.14205e-13	_	Zinc finger, RING/FYVE/PHD-type domain containing protein
Os10g0135100	2.31427	up	1.56851e-11	2.61316e-09	_	NB-ARC domain containing protein
Os11g0645400	2.30969	up	4.88366e-16	1.37638e-13	_	Plant disease resistance response protein family protein
Os01g0652700	2.28603	up	3.36249e-06	0.000181371	_	Similar to predicted protein
Os01g0371200	2.27553	up	8.13849e-10	1.03866e-07	OsGSTF1	Similar to Glutathione-S-transferase 19E50
Os01g0200600	2.26942	up	4.79698e-11	7.3409e-09	OsERF#039	Similar to Avr9/Cf-9 rapidly elicited protein 111A
Os02g0620500	2.26652	up	8.45851e-17	2.50936e-14	OsAMT1	Similar to Ammonium transporter Amt1%3B2 (Fragment)
Os11g0225000	2.23996	up	5.93086e-16	1.63085e-13	OsRLCK319	Serine/threonine protein kinase-related domain containing protein
Os02g0492900	2.22386	up	4.42227e-08	3.99896e-06	_	Similar to Ankyrin-like protein-like protein
Os02g0115700	2.22233	up	2.67707e-16	7.67276e-14	CATA1	Catalase isozyme A (EC 1.11.1.6) (CAT-A)
Os01g0209800	2.21492	up	2.95885e-12	5.65358e-10	OsCAT1	Similar to Cationic amino acid transporter (Fragment)
Os08g0388900	2.2098	up	5.10973e-14	1.24325e-11	_	Similar to para-hydroxybenzoate--polyprenyltransferase
Os06g0234633	2.17796	up	3.57218e-07	2.5169e-05	_	Similar to Inositol phosphate kinase
Os12g0123500	2.17682	up	2.87898e-11	4.59278e-09	_	Similar to Apyrase precursor (EC 3.6.1.5) (ATP-diphosphatase) (Adenosine diphosphatase) (ADPase) (ATP-diphosphohydrolase)
Os05g0161500	2.14593	up	3.95817e-10	5.33328e-08	_	RelA/SpoT domain containing protein
Os02g0112600	2.14442	up	2.12804e-14	5.37091e-12	NRT2.2	High-affinity nitrate transporter, Nitrate uptake, Nitrate transpor
Os03g0416200	2.14074	up	3.84583e-15	1.00826e-12	BC1	BRITTLE CULM1
Os01g0232000	2.13288	up	3.53218e-12	6.67365e-10	OsTIP4	Major intrinsic protein family protein
Os06g0289900	2.12005	up	2.51814e-12	4.98032e-10	UGT	UDP-glucuronosyl/UDP-glucosyltransferase family protein
Os07g0446900	2.08542	up	8.15432e-08	6.92912e-06	_	Similar to OSIGBa0102I15.5 protein
Os07g0449700	2.05507	up	6.10942e-09	6.64374e-07	RR7	A-type response regulator, Cytokinin signalin
Os04g0359300	2.05482	up	2.47474e-08	2.3913e-06	_	Sulfotransferase family protein
Os02g0503100	2.02251	up	1.47569e-11	2.4954e-09	_	Similar to flavonoid 3-monooxygenase
Os04g0498900	1.98535	up	7.13587e-11	1.0726e-08	_	Similar to N-acetyltransferase ESCO1
Os01g0159200	1.97762	up	4.22545e-13	9.10221e-11	OsFLA8	Similar to Fasciclin-like protein FLA18
Os02g0686800	1.96937	up	1.13996e-09	1.4174e-07	_	Protein of unknown function DUF581 family protein
Os10g0113100	1.95536	up	2.31818e-11	3.75124e-09	_	Aldo/keto reductase family protein
Os07g0107100	1.94764	up	2.23031e-12	4.46327e-10	_	Plant disease resistance response protein family protein
Os05g0515600	1.9388	up	3.93548e-09	4.55814e-07	ZRP4	Similar to O-methyltransferase ZRP4 (EC 2.1.1.-
Os06g0219900	1.92791	up	1.28436e-09	1.57953e-07	_	Similar to Phi-1 protein
Os06g0701700	1.91828	up	7.38547e-12	1.30146e-09	HKT1	Ion transporter , Na+/K+ sympor
Os07g0125500	1.91561	up	9.86463e-12	1.72861e-09	_	Allergen V5/Tpx-1 related family protein
Os04g0271700	1.90991	up	3.03364e-10	4.12039e-08	OscZOG1	UDP-glucuronosyl/UDP-glucosyltransferase family protein
Os02g0106100	1.90742	up	1.55865e-12	3.17551e-10	OSINV3	Similar to Fructosyltransferase
Os01g0873200	1.90104	up	9.41353e-11	1.3842e-08	_	Similar to Amidophosphoribosyltransferase, chloroplast precursor (EC 2.4.2.14) (Glutamine phosphoribosylpyrophosphate amidotransferase) (ATASE) (GPAT) (Fragment)
Os09g0316000	1.89351	up	6.33775e-11	9.61177e-09	_	Similar to cupin, RmlC-type
Os09g0422500	1.89005	up	1.62595e-12	3.29278e-10	BC6	Cellulose synthase A catalytic subunit 9, Cell wall biosynthesis and plant growt
Os09g0368500	1.88597	up	2.95652e-08	2.80869e-06	PAO7	Terminal catabolism-type polyamine oxidase, Anther developmen
Os02g0658200	1.87738	up	8.78385e-05	0.0028647	_	Zinc finger, PHD-type domain containing protein
Os01g0508100	1.87282	up	3.32488e-05	0.00127636	RH3	Ferritin/ribonucleotide reductase-like family protein
Os06g0547400	1.87222	up	2.48687e-12	4.94742e-10	prx86	Similar to Peroxidase P7 (EC 1.11.1.7) (TP7)
Os04g0243700	1.87142	up	1.22145e-10	1.75785e-08	OsCTR1	Zinc finger, RING/FYVE/PHD-type domain containing protein
Os07g0523100	1.87051	up	1.30325e-10	1.85193e-08	_	Similar to 60S ribosomal protein L44
Os04g0554500	1.86802	up	2.75361e-12	5.29132e-10	OsHyPRP06	Similar to RCc3 protein
Os07g0468100	1.86114	up	7.45727e-10	9.70019e-08	OsGSTU46	Similar to Glutathione S-transferase GST 19 (EC 2.5.1.18)
Os08g0475500	1.85524	up	5.71853e-06	0.000286905	OsCEP6	C-terminally encoded peptide, Regulation of panicle and grain development, Regulation of root and seedling growt
Os10g0575401	1.85521	up	2.10649e-06	0.000123042	_	VQ domain containing protein
Os12g0189300	1.83918	up	1.58148e-11	2.62185e-09	_	Pyruvate/Phosphoenolpyruvate kinase, catalytic core domain containing protein
Os07g0533300	1.8313	up	4.41152e-10	5.92054e-08	_	Peptidase A1 domain containing protein
Os01g0126900	1.83037	up	1.83395e-11	3.01088e-09	OsLPR4	Multicopper oxidas
Os02g0158500	1.82986	up	2.54583e-11	4.10001e-09	CDC3	Uncharacterized plant-specific domain 01627 containing protein
Os12g0226900	1.82879	up	1.17582e-11	2.01859e-09	CLPC2	Similar to Allyl alcohol dehydrogenase
Os06g0713800	1.82078	up	8.64214e-11	1.28192e-08	Amy2A*(RAmy2A)	Alpha-amylase isozyme 2A precursor (EC 3.2.1.1) (1,4-alpha-D-glucan glucanohydrolase)
Os05g0135500	1.81413	up	1.0685e-11	1.86271e-09	prx71	Haem peroxidase family protein
Os10g0552200	1.8137	up	3.49079e-11	5.41552e-09	OsHyPRP16	Plant lipid transfer protein and hydrophobic protein, helical domain containing protein
Os07g0637700	1.81363	up	1.28411e-09	1.57953e-07	_	Similar to Disease resistance-responsive family protein
Os01g0329900	1.81203	up	4.3486e-11	6.71551e-09	OsGELP14	Similar to Lipase homolog (Fragment)
Os05g0511050	1.80878	up	7.6528e-10	9.87853e-08	_	Similar to aspartyl protease family protein
Os06g0696500	1.79829	up	1.16248e-08	1.2023e-06	OsXTH18	Similar to Xyloglycan endo-transglycosylase precursor
Os11g0125900	1.79768	up	4.85995e-07	3.32692e-05	_	Similar to GDA1/CD39 family protein, expressed
Os03g0234900	1.79307	up	7.01347e-11	1.05891e-08	PRX39	Similar to Peroxidase (EC 1.11.1.7)
Os04g0472200	1.78707	up	3.34892e-11	5.21937e-09	OsFLA13	Similar to H0418A01.11 protein
Os02g0280200	1.78432	up	2.70782e-11	4.34022e-09	OsXTH13	Similar to Xyloglucan endotransglucosylase/hydrolase protein 26
Os02g0276200	1.76168	up	4.5102e-11	6.93341e-09	_	Similar to Isochorismatase family protein rutB
Os06g0302000	1.75159	up	9.13514e-10	1.1528e-07	OsBURP11	Similar to BURP domain-containing protein 11
Os07g0118200	1.74845	up	2.64614e-06	0.000147434	_	Protein of unknown function DUF538 domain containing protein
Os10g0528300	1.74603	up	7.61142e-11	1.13902e-08	OsGSTU4	Tau class GST protein 4
Os03g0758950	1.74562	up	2.22116e-09	2.6544e-07	OsWRKY4	Transcriptional activator, Defense responses to rice sheath bligh
Os01g0873100	1.7361	up	2.1288e-07	1.60347e-05	_	Similar to Amidophosphoribosyltransferase, chloroplast precursor (EC 2.4.2.14) (Glutamine phosphoribosylpyrophosphate amidotransferase) (ATASE) (GPAT)
Os12g0111900	1.7354	up	2.23884e-06	0.000129654	_	GCN5-like 1 domain containing protein
Os11g0644700	1.73307	up	1.50725e-09	1.84693e-07	_	Plant disease resistance response protein family protein
Os03g0171900	1.72489	up	1.01142e-10	1.46808e-08	_	Similar to Alanine:glyoxylate aminotransferase-like protein (Fragment)
Os10g0467800	1.72087	up	9.00388e-11	1.32974e-08	CESA7	Secondary wall-specific cellulose synthase, Secondary cell wall formatio
Os01g0651800	1.71234	up	5.73902e-10	7.55228e-08	_	Lipase, class 3 family protein
Os04g0604300	1.70641	up	5.35997e-09	5.924e-07	OsXTH9	Similar to Xyloglucan endotransglucosylase/hydrolase protein 24 precursor (EC 2.4.1.207) (At-XTH24) (XTH-24) (Meristem protein 5) (MERI-5 protein) (MERI5 protein) (Endo-xyloglucan transferase) (Xyloglucan endo-1,4-beta-D-glucanase)
Os10g0191100	1.7038	up	1.65959e-06	9.98704e-05	OsLLA8	Similar to Protease inhibitor/seed storage/LTP family protein
Os01g0750300	1.70211	up	1.39364e-10	1.97209e-08	OsCesA4	Similar to Cellulose synthase (Fragment)
Os04g0445900	1.69213	up	1.1859e-05	0.000529816	_	Similar to OSIGBa0140O07.10 protein
Os06g0283100	1.69008	up	2.5952e-09	3.06887e-07	UGT	Similar to UDP-glycosyltransferase
Os07g0656200	1.68224	up	1.76005e-08	1.75073e-06	Os7bglu26	Similar to Beta-glucosidase 26
Os10g0133600	1.67773	up	3.5182e-07	2.48923e-05	_	Protein kinase-like domain containing protein
Os07g0104750	1.6691	up	4.76466e-10	6.34413e-08	_	Similar to H0502G05.13 protein
Os07g0118250	1.6597	up	0.000469763	0.0112902	_	Protein of unknown function DUF538 family protein
Os09g0432300	1.65145	up	4.0325e-07	2.81775e-05	_	Similar to AAA-type ATPase family protein
Os01g0525350	1.64993	up	2.7708e-08	2.65463e-06	_	Similar to RTFL15 (ROTUNDIFOLIA LIKE 15)
Os02g0623400	1.64281	up	7.00188e-09	7.5107e-07	OsG1L3	Similar to G1-like protein
Os06g0549900	1.63841	up	2.03738e-08	2.00303e-06	_	FAD linked oxidase, N-terminal domain containing protein
Os08g0515000	1.62991	up	3.01032e-06	0.000165007	_	Sulfotransferase domain domain containing protein
Os12g0259800	1.62949	up	7.62038e-10	9.87438e-08	OsLAC30	Similar to Laccase-25
Os06g0326400	1.62866	up	3.14234e-09	3.6773e-07	OsPFPA2	Phosphofructokinase domain containing protein
Os10g0172100	1.62473	up	1.83764e-09	2.21171e-07	_	Similar to Cytochrome P450 family protein, expressed
Os07g0411300	1.62379	up	1.6946e-06	0.000101616	OsPKS2	Polyketide synthase, Pollen exine and Ubisch body patterning, Pollen wall formatio
Os07g0689600	1.62154	up	8.6676e-10	1.10202e-07	OsNAS3	Nicotianamine synthase 3 (EC 2.5.1.43) (S-adenosyl-L-methionine:S- adenosyl-L-methionine:S-adenosyl-methionine 3-amino-3- carboxypropyltransferase 3
Os02g0196700	1.61845	up	9.03251e-08	7.61794e-06	OsPGL6	Similar to Exopolygalacturonase
Os01g0293900	1.61261	up	0.000293242	0.007748	prx8	Similar to peroxidase 1
Os12g0576600	1.60104	up	7.51329e-09	7.9655e-07	OsPAP1d	Metallophosphoesterase domain containing protein
Os01g0719300	1.5928	up	1.05057e-07	8.60301e-06	OsSultr3	Similar to Sulfate transporter 3.1 (AST12) (AtST1)
Os04g0526600	1.58826	up	2.78234e-07	2.04563e-05	RASI	Similar to Alpha-amylase/subtilisin inhibitor (RASI)
Os10g0530600	1.58557	up	2.31454e-07	1.72799e-05	OsGSTU48	Similar to Glutathione S-transferase GST 20 (EC 2.5.1.18)
Os05g0534500	1.58456	up	1.65513e-08	1.65123e-06	_	Phospholipase C, phosphatidylinositol-specific , X region domain containing protein
Os05g0555600	1.57858	up	1.13183e-06	7.10177e-05	OsGLT2	Similar to Glutamate synthase
Os01g0266800	1.57768	up	3.76099e-09	4.37102e-07	_	Cystinosin/ERS1p repeat containing protein
Os03g0580800	1.57615	up	4.45991e-07	3.08454e-05	OsGELP51	Lipase, GDSL domain containing protein
Os01g0736600	1.57122	up	2.18302e-07	1.64066e-05	_	Zinc finger, RING/FYVE/PHD-type domain containing protein
Os01g0248701	1.57021	up	5.1002e-06	0.000260164	_	Terpenoid synthase domain containing protein
Os07g0120100	1.57017	up	5.1002e-06	0.000260164	_	Protein of unknown function DUF538 family protein
Os07g0694400	1.5691	up	9.29935e-08	7.80407e-06	OsIRX9	Glycosyl transferase, family 43 protein
Os05g0219900	1.56163	up	1.38193e-08	1.40774e-06	SLAC	C4-dicarboxylate transporter/malic acid transport protein family protein
Os04g0422000	1.55996	up	2.2949e-07	1.71712e-05	OsFBN5	PAP fibrillin family protein
Os11g0586200	1.55954	up	4.06909e-09	4.64921e-07	OsCML6	Similar to Calmodulin
Os10g0536600	1.55894	up	5.6152e-09	6.18586e-07	prx127	Plant peroxidase domain containing protein
Os04g0119800	1.5583	up	2.39759e-07	1.77045e-05	_	Leucine-rich repeat domain containing protein
Os04g0308600	1.55571	up	9.26388e-08	7.79364e-06	_	Similar to H0211A12.11 protein
Os10g0333700	1.55309	up	4.62201e-09	5.20797e-07	_	Plant disease resistance response protein domain containing protein
Os03g0712800	1.55087	up	3.1184e-07	2.23916e-05	OsGS1	Cytosolic glutamine synthetas
Os12g0548401	1.54079	up	6.30832e-09	6.81621e-07	_	Similar to Proteinase inhibitor
Os07g0106900	1.53993	up	9.28703e-06	0.000434423	_	Plant disease resistance response protein family protein
Os06g0697000	1.53954	up	9.72235e-08	8.09236e-06	OsXTH10	Similar to Xyloglucan endo-transglucosylase/hydrolase 1
Os11g0539200	1.52356	up	8.22402e-09	8.69176e-07	OsXTH2	Similar to Xyloglucan endotransglycosylase XET2 (Fragment)
Os02g0695800	1.52115	up	7.01769e-09	7.5107e-07	OsOPT8	Similar to oligopeptide transporter 4
Os02g0242100	1.5208	up	1.21254e-06	7.53828e-05	_	Similar to hydroquinone glucosyltransferase
Os07g0676600	1.5197	up	2.81077e-08	2.68531e-06	OsbHLH163	Similar to DNA binding protein
Os01g0226400	1.51436	up	1.46312e-07	1.15884e-05	_	ATPase, AAA-type, core domain containing protein
Os02g0671800	1.51433	up	6.46246e-08	5.60411e-06	_	Integrase, catalytic core domain containing protein
Os03g0697200	1.51382	up	2.10607e-05	0.000866512	LOGL4	Similar to carboxy-lyase
Os10g0335000	1.51165	up	1.08583e-08	1.13342e-06	_	Dirigent protein, Lignin biosynthesi
Os06g0335975	1.51135	up	1.10921e-08	1.15426e-06	_	Similar to Xet3 protein
Os08g0402500	1.50528	up	1.11287e-07	9.06924e-06	_	Protein of unknown function DUF761, plant domain containing protein
Os09g0490400	1.50475	up	8.13878e-08	6.92912e-06	Os9bglu29	Beta-glucosidase 29
Os03g0608600	1.49803	up	1.61657e-07	1.25684e-05	OsDeg-like	Peptidase, trypsin-like serine and cysteine domain containing protein
Os02g0695900	1.49523	up	1.94594e-08	1.91871e-06	_	Similar to oligopeptide transporter 4
Os02g0236600	1.49036	up	1.40454e-08	1.42647e-06	prx27	Peroxidase P7 (EC 1.11.1.7) (TP7)
Os02g0299200	1.48608	up	1.36028e-07	1.09016e-05	_	IQ calmodulin-binding region domain containing protein
Os05g0563000	1.48431	up	4.28155e-08	3.88209e-06	OsSND2	NAC family transcription factor, Secondary cell wall biosynthesis, Positive regulator of cellulose biosynthesi
Os03g0232400	1.4785	up	0.000512948	0.0119889	_	Phytosulfokine family protein
Os11g0210100	1.47042	up	6.52736e-07	4.28651e-05	prx132	Similar to Class III peroxidase 133
Os03g0363600	1.46786	up	1.00533e-07	8.27254e-06	_	Similar to Sugar transporter-like protein
Os04g0660000	1.46729	up	6.52736e-07	4.28651e-05	_	Similar to OSIGBa0132E09-OSIGBa0108L24.22 protein
Os04g0474800	1.46278	up	2.29535e-08	2.23714e-06	Os4bglu12	Similar to OSIGBa0135C13.7 protein
Os04g0309900	1.4571	up	1.58615e-07	1.23888e-05	_	Similar to H0211A12.5 protein
Os05g0217800	1.45511	up	7.1606e-05	0.0024193	OsBURP02	BURP domain containing protein
Os12g0548700	1.45495	up	2.89278e-08	2.75588e-06	_	Similar to MPI
Os04g0674800	1.45289	up	3.20076e-08	3.00693e-06	OsGH9C1	Similar to CEL1%3DCELLULASE 1 (Fragment)
Os10g0552700	1.44968	up	3.05375e-08	2.88032e-06	OsHyPRP19	Similar to Tumor-related protein (Fragment)
Os08g0539600	1.44889	up	1.91231e-06	0.000113067	Xbos252	Similar to Ankyrin repeat domain-containing protein 2
Os02g0641000	1.44846	up	1.84438e-07	1.41766e-05	OsPLIM2a	Zinc finger, LIM-type domain containing protein
Os08g0425300	1.44694	up	4.23648e-07	2.94205e-05	OsGH9B10	Similar to Endoglucanase 21
Os03g0212800	1.44376	up	3.95173e-08	3.61209e-06	Os3bglu6	Similar to Beta-glucosidase
Os05g0398800	1.44057	up	1.36197e-06	8.35966e-05	_	Similar to Serine/threonine-protein kinase PBS1 (EC 2.7.1.37) (AvrPphB susceptible protein 1)
Os01g0297700	1.43957	up	3.20032e-07	2.29311e-05	OsUMAMIT5	Protein of unknown function DUF6, transmembrane domain containing protein
Os12g0163700	1.42192	up	6.10115e-08	5.3595e-06	_	Similar to Actin 7 (Actin 2)
Os03g0841600	1.40841	up	1.90135e-07	1.45483e-05	_	UDP-glucuronosyl/UDP-glucosyltransferase family protein
Os07g0510400	1.40167	up	1.59573e-07	1.24349e-05	_	UDP-glucuronosyl/UDP-glucosyltransferase family protein
Os12g0629300	1.39632	up	1.1184e-05	0.000507027	_	Similar to Thaumatin-like protein
Os02g0124600	1.39551	up	5.71207e-05	0.00201232	_	Similar to FAD binding domain containing protein
Os02g0206700	1.39531	up	2.32043e-06	0.000133919	_	UDP-glucuronosyl/UDP-glucosyltransferase family protein
Os04g0652400	1.3935	up	1.82528e-06	0.000108368	SULTR3	Ortholog of the sulfate transporter family group 3 , Grain metabolis
Os02g0567800	1.38946	up	3.91083e-06	0.000205699	_	Alpha/beta hydrolase fold-3 domain containing protein
Os01g0533900	1.38184	up	1.33743e-07	1.07439e-05	OsABCB2	Similar to Multidrug resistance protein 1 homolog
Os12g0176200	1.38036	up	1.25736e-05	0.000555869	OsISC14	Similar to Nitrogen fixation like protein
Os07g0506600	1.37998	up	1.5826e-07	1.23888e-05	_	Protein of unknown function DUF869, plant family protein
Os07g0663600	1.37357	up	3.30837e-06	0.000178737	OsSDR110C-MI2	Short-chain dehydrogenase/reductase SDR domain containing protein
Os07g0542900	1.37299	up	1.49068e-07	1.17791e-05	OsUCL22	Similar to blue copper protein
Os12g0628600	1.37091	up	5.5966e-06	0.000282503	OsPR5	Similar to Thaumatin-like pathogenesis-related protein 3 precursor
Os12g0225900	1.36758	up	2.04174e-07	1.54478e-05	_	Allyl alcohol dehydrogenase
Os10g0580400	1.36582	up	1.79838e-07	1.38861e-05	OsDUR3	High-affinity urea transporter, Effective urea acquisition and utilisation, Effective use of low external urea as a N sourc
Os03g0172100	1.3657	up	6.00356e-07	3.989e-05	_	Similar to Leucine zipper protein
Os01g0164300	1.36318	up	2.04968e-07	1.54732e-05	_	Pollen Ole e 1 allergen/extensin domain containing protein
Os06g0108600	1.36257	up	2.03191e-07	1.54079e-05	OsEXPA17	Similar to Expansin-A17
Os07g0666900	1.35672	up	2.36406e-07	1.75335e-05	NHX1	Vacuolar Na+/H+ antiporter, Salt toleranc
Os07g0643700	1.35654	up	6.64351e-05	0.00227293	_	Alpha/beta hydrolase fold-3 domain containing protein
Os07g0539100	1.35251	up	2.00215e-07	1.52164e-05	Gns11	Glycoside hydrolase, family 17 protein
Os01g0842500	1.35046	up	2.88566e-07	2.09877e-05	OsLAC5	Similar to Laccase (EC 1.10.3.2)
Os01g0132000	1.34771	up	2.81534e-07	2.05204e-05	IAI2	Similar to Wound-induced protease inhibitor (WIP1)
Os03g0811550	1.34671	up	1.65608e-05	0.000704509	_	Protein of unknown function DUF617, plant domain containing protein
Os11g0181900	1.34181	up	3.17658e-06	0.00017272	_	Prefoldin domain containing protein
Os02g0762100	1.33547	up	1.2046e-06	7.51599e-05	_	Similar to Regulator of ribonuclease-like protein 2
Os10g0544200	1.33475	up	5.90226e-06	0.000294851	OsbHLH004	Basic helix-loop-helix dimerisation region bHLH domain containing protein
Os03g0111200	1.33404	up	3.05814e-07	2.21704e-05	OsREM1.3	Similar to Remorin
Os07g0499500	1.33191	up	3.36063e-07	2.40289e-05	prx102	Similar to Peroxidase 7 precursor (EC 1.11.1.7) (Atperox P7) (ATP30)
Os11g0675200	1.33098	up	5.3565e-05	0.00190091	_	Similar to NB-ARC domain containing protein, expressed
Os07g0174400	1.32986	up	3.41683e-07	2.43279e-05	OsLLA6	Similar to Non-specific lipid-transfer protein
Os07g0503900	1.32798	up	3.47516e-06	0.00018668	UGT	UDP-glucuronosyl/UDP-glucosyltransferase family protein
Os08g0451200	1.32762	up	7.62231e-07	4.97658e-05	_	Protein of unknown function DUF581 family protein
Os07g0676900	1.32568	up	3.4727e-07	2.46219e-05	prx109	Similar to Peroxidase (EC 1.11.1.7)
Os11g0150400	1.32478	up	1.3539e-06	8.32527e-05	_	Stress responsive alpha-beta barrel domain containing protein
Os09g0414900	1.32218	up	3.75339e-06	0.000198034	_	Similar to GASA5-like protein (Fragment)
Os11g0242600	1.32193	up	3.29673e-06	0.000178393	_	Protein of unknown function DUF579, plant family protein
Os05g0163300	1.32066	up	1.09357e-05	0.000500466	OsFLA9	Similar to Arabinogalactan protein-like
Os08g0244500	1.32037	up	1.34762e-06	8.3017e-05	_	Similar to hydrolase, hydrolyzing O-glycosyl compounds
Os01g0537250	1.31609	up	4.68666e-07	3.22817e-05	_	Protein of unknown function DUF3778 domain containing protein
Os03g0205300	1.31508	up	0.000157439	0.00467069	OsbHLH129	Similar to Helix-loop-helix DNA-binding domain containing protein
Os10g0552600	1.31397	up	3.98773e-07	2.79223e-05	OsHyPRP18	Similar to Tfm5 protein
Os04g0472300	1.31284	up	5.80689e-07	3.87988e-05	_	PLC-like phosphodiesterase, TIM beta/alpha-barrel domain domain containing protein
Os04g0662600	1.30721	up	0.000270404	0.00732778	OsF3H-1	Similar to Naringenin,2-oxoglutarate 3-dioxygenase
Os04g0686100	1.30713	up	0.000273585	0.00737097	_	Similar to H0723C07.9 protein
Os10g0422800	1.30577	up	3.61437e-06	0.000192198	_	Protein of unknown function DUF1677, plant domain containing protein
Os07g0643400	1.30565	up	4.69478e-05	0.00171586	_	Alpha/beta hydrolase fold-3 domain containing protein
Os06g0564100	1.30496	up	1.1075e-05	0.000504794	_	Protein of unknown function DUF3511 domain containing protein
Os11g0270000	1.30333	up	9.45616e-07	5.97771e-05	_	Crotonase, core domain containing protein
Os11g0677000	1.29795	up	8.79977e-07	5.61525e-05	_	Similar to NB-ARC domain containing protein, expressed
Os01g0848200	1.29792	up	8.27036e-07	5.34806e-05	P5CS2	Similar to Delta 1-pyrroline-5-carboxylate synthetase (P5CS)
Os01g0362100	1.29791	up	1.95134e-06	0.000115173	_	Esterase/lipase/thioesterase domain containing protein
Os04g0412300	1.29729	up	8.77567e-06	0.000416827	_	Similar to H0717B12.10 protein
Os01g0825800	1.29466	up	1.68641e-06	0.000101304	OsATL7	Amino acid transporter, transmembrane domain containing protein
Os11g0306400	1.29385	up	9.55724e-07	6.03033e-05	_	Similar to Herbicide safener binding protein
Os07g0134000	1.2928	up	7.19477e-07	4.70652e-05	OsAAP6	Amino acid permease, Transport of amino acid
Os06g0701900	1.29204	up	2.03207e-06	0.00011973	OsSAUR27	Similar to small auxin up RNA1
Os12g0125500	1.29003	up	8.79996e-06	0.000416827	_	Similar to MatE family protein, expressed
Os05g0560900	1.28938	up	9.47619e-06	0.000442048	OsGA2ox8	Similar to gibberellin 2-beta-dioxygenase
Os06g0140900	1.28503	up	9.60131e-07	6.04686e-05	_	Sigma factor, regions 3 and 4 domain containing protein
Os01g0863100	1.28253	up	1.57336e-06	9.53601e-05	_	Similar to H0423H10.6 protein
Os11g0213800	1.27395	up	4.22459e-06	0.00022117	_	Similar to NBS-LRR disease resistance protein homologue (Fragment)
Os02g0628200	1.27158	up	1.20674e-06	7.51599e-05	_	Protein of unknown function DUF250 domain containing protein
Os12g0570700	1.27074	up	9.29089e-07	5.90635e-05	OsMT1a	Similar to Metallothionein-like protein type 1
Os04g0545300	1.27039	up	8.97253e-06	0.000422046	_	Cupredoxin domain containing protein
Os08g0531100	1.26774	up	1.23475e-06	7.6482e-05	_	MAP65/ASE1 family protein
Os11g0523500	1.26768	up	0.00110123	0.0213797	_	Terpenoid cylases/protein prenyltransferase alpha-alpha toroid domain containing protein
Os07g0561800	1.2602	up	1.43731e-05	0.000623201	_	Similar to carbohydrate transporter/ sugar porter
Os12g0153700	1.2596	up	0.000194822	0.00559329	_	Peptidase aspartic, catalytic domain containing protein
Os11g0227100	1.25923	up	1.58434e-06	9.58538e-05	_	Similar to NBS-LRR-like protein
Os10g0513200	1.25851	up	1.36923e-06	8.38902e-05	NIP3	Boric acid channel, Regulation of boron distributio
Os02g0761000	1.25793	up	2.38775e-06	0.000137336	OsMADS22	Similar to Transcription factor MADS55
Os12g0437800	1.25755	up	2.17317e-06	0.000126719	Sci1	Similar to MPI
Os04g0581800	1.2566	up	3.69143e-05	0.00139803	_	Heavy metal transport/detoxification protein domain containing protein
Os10g0546100	1.25594	up	1.40672e-06	8.58762e-05	_	Pollen Ole e 1 allergen and extensin domain containing protein
Os02g0590400	1.25418	up	1.35464e-05	0.000591147	_	Lecithin:cholesterol acyltransferase family protein
Os06g0228200	1.24677	up	1.60316e-06	9.68194e-05	LSI6	Aquaporin NIP III subfamily protein, Aquaporin, Silicon influx transporter, Water transpor
Os07g0484200	1.24542	up	2.06596e-06	0.000121304	OsADF9	Similar to Actin-depolymerizing factor 1 (ADF 1) (ZmABP1) (ZmADF1)
Os11g0179000	1.24417	up	8.06654e-06	0.000386417	_	Plant disease resistance response protein family protein
Os03g0135700	1.24191	up	1.69948e-06	0.000101728	RAI1	Transcriptional activator Rb homolog (Fragment)
Os05g0129700	1.24116	up	2.49346e-06	0.000140782	OsKn2	KNOX class homeodomain protein (Knotted1-type homeobox protein OSH71)
Os06g0289200	1.23892	up	6.12489e-05	0.00212264	UGT	UDP-glucuronosyl/UDP-glucosyltransferase family protein
Os09g0396900	1.23662	up	2.859e-06	0.000157539	OsVIT2	Protein of unknown function DUF125, transmembrane family protein
Os09g0426500	1.23201	up	3.60523e-06	0.000192198	OsUMAMIT14	Similar to Integral membrane protein DUF6 containing protein
Os01g0727840	1.23193	up	1.11548e-05	0.000507027	OsSub3	Similar to subtilase family protein
Os11g0549615	1.22936	up	6.31816e-05	0.00217819	OsPAP3a	Metallophosphoesterase domain containing protein
Os01g0642600	1.22895	up	0.000247719	0.00679168	_	Protein of unknown function DUF617, plant family protein
Os05g0438500	1.22623	up	2.8533e-06	0.000157539	_	Similar to Soluble inorganic pyrophosphatase (EC 3.6.1.1) (Pyrophosphate phospho- hydrolase) (PPase)
Os07g0523150	1.22616	up	6.91831e-06	0.000341075	_	Similar to 60S ribosomal protein L44
Os02g0687900	1.2258	up	3.08608e-06	0.000168613	OsSCP9	Peptidase S10, serine carboxypeptidase family protein
Os01g0758000	1.22273	up	0.000137716	0.00416969	_	Similar to copper-binding family protein
Os01g0753150	1.22224	up	0.00244292	0.0398111	_	Optic atrophy 3-like domain containing protein
Os02g0268600	1.22166	up	0.000162664	0.00480461	OsEXPA22	Similar to Expansin-A22
Os04g0310200	1.21848	up	1.50056e-05	0.00064731	_	Similar to H0211A12.13 protein
Os03g0760500	1.21293	up	3.94711e-06	0.000207285	_	Cytochrome P450 family protein
Os01g0130400	1.21178	up	3.5266e-06	0.000189017	_	Similar to Alpha-xylosidase precursor (Fragment)
Os04g0562100	1.21173	up	6.03002e-05	0.0020981	OsLHT7	Amino acid transporter, transmembrane domain containing protein
Os07g0638600	1.20948	up	3.15751e-06	0.00017196	prx105	Similar to Class III peroxidase 44
Os03g0759600	1.20627	up	5.47625e-06	0.000277256	OsCrRLK1L1	Similar to protein kinase family protein
Os10g0478000	1.20516	up	1.22661e-05	0.000545842	G1L5	Transcriptional regulator, Regulator of meristem activity, Regulation of inflorescence developmen
Os04g0415600	1.20476	up	1.48866e-05	0.000642997	COPT4	Similar to H0622F05.9 protein
Os12g0227500	1.2046	up	6.39748e-06	0.000316783	_	Similar to Beta-glucosidase aggregating factor
Os03g0338400	1.20257	up	3.77268e-06	0.000198741	OsbHLH166	Basic helix-loop-helix dimerisation region bHLH domain containing protein
Os09g0478300	1.20014	up	5.13921e-06	0.000261759	OsCslE6	Similar to Cellulose synthase-like protein E6
Os03g0738600	1.19986	up	3.26985e-06	0.000177222	LOX-L2	Lipoxygenase, Seed germination and longevit
Os10g0529300	1.19798	up	4.24543e-06	0.000221917	OsGSTU18	Similar to Tau class GST protein 3
Os02g0198200	1.19319	up	2.30314e-05	0.0009295	_	EF-Hand type domain containing protein
Os02g0567100	1.19265	up	0.00137074	0.0256407	_	Thioredoxin domain 2 containing protein
Os01g0847700	1.19116	up	5.34329e-06	0.00027093	AKR2	Aldo-keto reductase, Detoxification of reactive aldehydes, Abiotic stress toleranc
Os08g0280100	1.18818	up	2.82732e-05	0.00110288	OsPAP23	Similar to Phytase
Os09g0507500	1.18599	up	8.02812e-06	0.000385122	PRX123	Similar to Peroxidase 55 precursor (EC 1.11.1.7) (Atperox P55) (ATP20a)
Os02g0176900	1.18336	up	9.56944e-06	0.000445783	_	Similar to apospory-associated protein C
Os12g0111500	1.18248	up	9.13315e-06	0.000427816	_	BTB domain containing protein
Os07g0431160	1.18141	up	7.67446e-06	0.000370786	_	Similar to Thionin-like peptide
Os04g0607583	1.17983	up	0.000204729	0.00583806	_	Similar to OSIGBa0113I13.12 protein
Os03g0689300	1.17942	up	9.68958e-06	0.00045014	OSA1	Plasma membrane H+ ATPase (EC 3.6.3.6) (H-ATPase)
Os03g0226200	1.17844	up	4.99901e-06	0.000255774	HB2	Non-symbiotic hemoglobin 2 (rHb2
Os03g0398250	1.17292	up	4.70854e-05	0.00171739	_	Zinc finger, RING/FYVE/PHD-type domain containing protein
Os05g0472400	1.17274	up	8.72627e-06	0.000415207	OsZIP9	Similar to Zinc transporter 9
Os02g0658100	1.16876	up	5.6947e-06	0.000286599	OsTIP2	Similar to tonoplast intrinsic protein2
Os02g0267700	1.16638	up	0.000113948	0.00357821	OsEXPA14	Similar to Expansin-A14
Os03g0663400	1.1663	up	6.05049e-06	0.000301366	OsLP	Similar to Thaumatin-like protein
Os08g0249200	1.16614	up	0.00119547	0.022985	_	Similar to GDU1
Os10g0508700	1.16564	up	1.2744e-05	0.0005612	_	Pectinesterase inhibitor domain containing protein
Os04g0228400	1.16508	up	7.99049e-06	0.000383861	OsEXP1	Expansin precursor (Alpha-expansin OsEXPA1)
Os07g0294100	1.16378	up	1.25713e-05	0.000555869	_	Similar to NB-ARC domain containing protein
Os06g0715300	1.16255	up	0.000129667	0.00397582	OsGH9B6	Similar to CEL5%3DCELLULASE 5 (Fragment)
Os02g0626600	1.1605	up	1.81755e-05	0.000763595	OsPAL05	Similar to Phenylalanine ammonia-lyase
Os08g0556900	1.15892	up	7.71424e-06	0.000372176	CP	Similar to Cysteine proteinase (EC 3.4.22.-)
Os01g0388101	1.15854	up	0.000592943	0.0133484	_	Similar to Cytochrome P450 monooxygenase
Os06g0177000	1.15761	up	2.55799e-05	0.00101183	_	Similar to Cytochrome b-c1 complex subunit 8
Os01g0280200	1.15689	up	0.000247305	0.00678885	_	IQ motif, EF-hand binding site domain containing protein
Os09g0248100	1.15641	up	7.32758e-06	0.000359315	OsFLA11	FAS1 domain domain containing protein
Os05g0337200	1.15548	up	9.7075e-06	0.000450354	OsbHLH162	Helix-loop-helix DNA-binding domain containing protein
Os01g0195400	1.15441	up	8.79379e-06	0.000416827	_	Harpin-induced 1 domain containing protein
Os06g0683700	1.15397	up	1.6508e-05	0.000703149	_	Similar to wound induced protein
Os01g0875300	1.15326	up	1.17484e-05	0.000526266	_	Similar to Universal stress protein family protein
Os02g0503700	1.15187	up	5.61846e-05	0.0019814	_	Similar to Cytochrome P450 CYP81L6
Os02g0762600	1.1508	up	8.83005e-06	0.000417668	SGL1	SG1 (SHORT GRAIN1)-related protein, Brassinosteroid signaling, Regulation of seed and panicle developmen
Os02g0272300	1.14904	up	1.61188e-05	0.000687438	Os	Similar to Pollen-specific kinase partner protein
Os02g0267900	1.14875	up	9.42431e-05	0.00304516	OsEXPA24	Similar to Expansin-A24
Os10g0127900	1.1487	up	1.13853e-05	0.000514088	OsFbx352	Similar to F-box domain containing protein, expressed
Os01g0130500	1.14743	up	1.1401e-05	0.000514109	_	Similar to Alpha-xylosidase precursor (Fragment)
Os06g0212900	1.14421	up	5.82729e-05	0.00204016	BIP3	Heat shock protein Hsp70 family protein
Os07g0601600	1.14217	up	0.000153066	0.00455696	_	Similar to VEP1 (VEIN PATTERNING 1)%3B binding / catalytic
Os01g0505600	1.14081	up	3.00866e-05	0.00116555	OsCML11	EF-Hand type domain containing protein
Os01g0118400	1.13977	up	9.9162e-06	0.000458777	_	Similar to HGA6
Os07g0677900	1.13921	up	2.09603e-05	0.000864486	_	Protein of unknown function DUF827, plant family protein
Os08g0115800	1.13726	up	1.86861e-05	0.000784073	ONAC029	No apical meristem (NAM) protein domain containing protein
Os02g0648300	1.13649	up	4.69224e-05	0.00171586	_	SANT domain, DNA binding domain containing protein
Os03g0134800	1.13619	up	1.605e-05	0.000685368	_	Similar to IQ calmodulin-binding motif family protein, expressed
Os07g0476900	1.13486	up	0.000153409	0.0045617	CDSP32	Thioredoxin domain 2 containing protein
Os02g0629800	1.1332	up	1.31276e-05	0.000574354	CAL1	Defensin-like protein, Positive regulation of Cd accumulation in rice leaves, Mediation of Cd efflux from cytosol into extracellular spaces via chelatio
Os04g0445300	1.13151	up	4.3142e-05	0.0016069	_	Pectinesterase inhibitor domain containing protein
Os04g0400600	1.13079	up	0.00246228	0.040055	_	Similar to OSIGBa0113L04.4 protein
Os01g0119000	1.13039	up	1.38466e-05	0.000602694	_	Glycosyltransferase AER61, uncharacterized domain containing protein
Os04g0491500	1.12858	up	1.38646e-05	0.0006027	_	Similar to OSIGBa0130B08.10 protein
Os06g0651900	1.12774	up	0.000862623	0.0176146	OsRCI2-9	Uncharacterised protein family UPF0057 domain containing protein
Os11g0673600	1.12765	up	3.83646e-05	0.00144326	YR2	Similar to NB-ARC domain containing protein, expressed
Os06g0683950	1.12719	up	2.13669e-05	0.000875914	_	Armadillo-like helical domain containing protein
Os04g0107600	1.12707	up	2.11812e-05	0.000869588	ADC2	Arginine decarboxylase , Stress respons
Os05g0582000	1.12675	up	2.1426e-05	0.00087688	_	Plant Basic Secretory Protein domain containing protein
Os06g0696400	1.12582	up	1.36341e-05	0.000594206	OsXTH11	Xyloglycan endo-transglycosylase precursor
Os03g0186900	1.12457	up	1.34774e-05	0.000588896	OsAP25	Radc1
Os12g0149000	1.12306	up	3.61955e-05	0.00137234	_	Protein of unknown function DUF868, plant domain containing protein
Os04g0107650	1.11726	up	2.47322e-05	0.000980588	_	Similar to Arginine decarboxylase
Os10g0574400	1.11586	up	0.00140579	0.0261842	_	Zinc finger, RING-type domain containing protein
Os12g0421000	1.11576	up	1.47528e-05	0.00063803	_	Similar to Barley stem rust resistance protein
Os06g0169900	1.11516	up	1.75679e-05	0.000739908	_	Similar to GOS9 protein
Os07g0516050	1.11294	up	1.74924e-05	0.000737648	_	Similar to predicted protein
Os03g0661300	1.11091	up	1.54728e-05	0.000664916	TUB8	Beta-tubulin , Microtubules formatio
Os10g0376900	1.10969	up	2.23396e-05	0.000905505	OsbHLH045	Helix-loop-helix DNA-binding domain containing protein
Os04g0339400	1.10553	up	0.000114273	0.00358508	OsAKR	Aldo/keto reductase family protein
Os12g0260500	1.10492	up	1.73073e-05	0.000731666	_	Similar to Oxidoreductase, short chain dehydrogenase/reductase family protein, expressed
Os10g0415800	1.10427	up	2.16858e-05	0.000885766	OsPOP22	Similar to Prolyl oligopeptidase family protein, expressed
Os04g0509600	1.10372	up	1.73629e-05	0.000733102	AMT1	Ammonium transporter, Ammonium uptake, Ammonium transpor
Os05g0513900	1.10313	up	2.22325e-05	0.000902645	_	Similar to Proline iminopeptidase (EC 3.4.11.5) (PIP) (Prolyl aminopeptidase) (PAP)
Os09g0533200	1.1031	up	9.22507e-05	0.00299263	_	Glycoside hydrolase, family 17 domain containing protein
Os11g0213000	1.10175	up	2.29758e-05	0.000928687	OsWD40-188	Similar to Protein kinase domain containing protein, expressed
Os07g0636800	1.10128	up	2.42821e-05	0.000965007	_	Plant disease resistance response protein family protein
Os08g0158200	1.10116	up	0.000143661	0.00431494	_	FAD linked oxidase, N-terminal domain containing protein
Os11g0701000	1.10016	up	0.000709801	0.0152999	_	Class III chitinase homologu
Os01g0668100	1.09825	up	1.90147e-05	0.000795889	OsFLA7	Similar to Arabinogalactan-like protein
Os05g0237200	1.09434	up	4.57672e-05	0.00168427	_	Cytochrome b561, eukaryote domain containing protein
Os07g0635900	1.0921	up	2.01792e-05	0.000838406	OsLti6a	Hydrophobic protein LTI6A (Low temperature-induced protein 6A)
Os01g0700900	1.09133	up	3.1529e-05	0.00121586	SLB1	Similar to Cytochrome P450 monooxygenase
Os06g0695700	1.09093	up	3.32032e-05	0.00127606	_	Calmodulin-binding, plant family protein
Os02g0786500	1.09058	up	3.9168e-05	0.00146696	OsPR1#021	Similar to PR-1a pathogenesis related protein (Hv-1a) precursor
Os01g0594300	1.08965	up	2.40507e-05	0.000958062	_	Similar to leucine-rich repeat family protein / extensin family protein
Os12g0472800	1.08873	up	2.37722e-05	0.000949205	OsPOEI19	B repeat unit of collagen binding surface protein (cna) containing protein
Os04g0470700	1.08868	up	3.11305e-05	0.00120462	OsAAP7A	Amino acid transporter, transmembrane family protein
Os07g0551700	1.08782	up	2.63608e-05	0.00103685	OsCslF8	Similar to Cellulose synthase (Fragment)
Os07g0281800	1.08778	up	4.60063e-05	0.00169042	AO	Similar to Aldehyde oxidase-2
Os01g0929200	1.08694	up	2.64544e-05	0.00103912	OsRLCK53	Serine/threonine protein kinase domain containing protein
Os07g0445800	1.08688	up	2.92772e-05	0.0011368	_	Similar to Glycolipid transfer protein-like
Os04g0680400	1.08568	up	2.82197e-05	0.00110207	OsALN	Allantoinase (EC:3.5.2.5), Ureide metabolism, Nitrogen molecular senso
Os02g0672100	1.08517	up	3.24935e-05	0.00125041	OsIDD4	C2H2-type zinc finger transcription factor, Promotion of flowerin
Os01g0702300	1.08066	up	9.97049e-05	0.00318115	OsSub2	Peptidase S8/S53, subtilisin/kexin/sedolisin domain containing protein
Os04g0350100	1.08049	up	2.8468e-05	0.00110887	_	Proteinase inhibitor I25, cystatin domain containing protein
Os06g0521500	1.07908	up	0.000235926	0.00660516	prx83	Haem peroxidase family protein
Os04g0644100	1.07771	up	0.000382468	0.00953912	_	Sterile alpha motif homology domain containing protein
Os08g0547900	1.07753	up	8.85967e-05	0.00288387	_	Similar to Flavonoid 3-monooxygenase
Os04g0474900	1.07744	up	2.70346e-05	0.00105823	OsTAGG1	Similar to Cyanogenic beta-glucosidase precursor (EC 3.2.1.21) (Linamarase) (Fragment)
Os07g0510500	1.07708	up	0.000592844	0.0133484	_	UDP-glucuronosyl/UDP-glucosyltransferase family protein
Os01g0323100	1.07551	up	5.98248e-05	0.0020837	OsPti1b	Similar to Pto kinase interactor 1
Os01g0281301	1.07485	up	9.64655e-05	0.00310073	_	Protein of unknown function DUF1645 domain containing protein
Os01g0972300	1.07417	up	0.000784264	0.0164959	_	DVL family protein
Os10g0418100	1.07413	up	0.000101131	0.00321754	ACA8	Calcium-transporting ATPase, Salinity stress toleranc
Os03g0319400	1.0735	up	3.61615e-05	0.00137234	CK1	Serine/threonine protein kinase, Cold stress tolerance, Abiotic stresse
Os11g0456000	1.07278	up	0.000484439	0.0115704	OsRALF-33	Similar to RALF
Os03g0692000	1.07268	up	0.000100729	0.00321079	_	Glycosyl transferase, family 14 protein
Os03g0837800	1.07265	up	0.000613411	0.0137388	_	Endoplasmic reticulum ERp29-type, C-terminal domain containing protein
Os07g0606800	1.07244	up	8.82505e-05	0.00287537	_	Alpha/beta hydrolase fold-3 domain containing protein
Os02g0733500	1.07123	up	0.000205287	0.00584903	OsCML20	EF-Hand type domain containing protein
Os07g0152900	1.07006	up	7.72644e-05	0.00255433	GLO4	Similar to Glycolate oxidase (EC 1.1.3.15) (Fragment)
Os03g0751600	1.06802	up	3.35457e-05	0.0012863	_	Similar to Circumsporozoite protein
Os05g0525800	1.06563	up	3.74583e-05	0.00141388	OsRLCK190	Protein kinase, catalytic domain domain containing protein
Os01g0806400	1.06457	up	0.000597819	0.013443	OsEnS-19	Protein of unknown function DUF617, plant domain containing protein
Os01g0294500	1.06108	up	3.53707e-05	0.00134711	_	Similar to Class III peroxidase 9
Os02g0285700	1.05957	up	5.74254e-05	0.00201884	_	Similar to predicted protein
Os04g0110200	1.05874	up	8.30176e-05	0.00272323	_	Similar to H0201G08.7 protein
Os05g0159500	1.05776	up	6.12566e-05	0.00212264	_	Similar to Alpha-L-fucosidase 2
Os02g0178800	1.05728	up	0.000139764	0.00422098	OsGL1-2	Glossy1(GL1) homolog, Cuticular wax biosynthesis, Drought resistanc
Os07g0660100	1.05616	up	4.50419e-05	0.0016612	_	Similar to predicted protein
Os09g0378700	1.05228	up	0.000536768	0.0124169	OsPUB6	Similar to ubiquitin-protein ligase
Os06g0664200	1.05197	up	0.000438311	0.0106263	_	Inositol monophosphatase/Fructose-1,6-bisphosphatase domain containing protein
Os11g0700900	1.05086	up	8.92507e-05	0.00289958	C10923	Glycoside hydrolase, subgroup, catalytic core domain containing protein
Os05g0402900	1.04987	up	4.7487e-05	0.00172875	OsBphi262	Similar to EDGP
Os08g0509400	1.04682	up	4.69807e-05	0.00171586	Os8bglu28	Similar to Amygdalin hydrolase isoform AH I precursor (EC 3.2.1.117)
Os06g0331900	1.04601	up	0.000292652	0.007748	OsALMT9	Uncharacterised protein family UPF0005 domain containing protein
Os09g0394300	1.04568	up	6.55951e-05	0.00224764	OsGH9B11	Glycoside hydrolase, family 9 protein
Os10g0476300	1.04544	up	7.01234e-05	0.00237633	_	Similar to casein kinase I isoform delta-like
Os04g0547900	1.04201	up	5.23304e-05	0.00187084	_	Anti-sense to fibroblast growth factor protein GFG family protein
Os06g0112100	1.04199	up	4.71243e-05	0.00171739	_	Nucleoside phosphorylase, family 1 domain containing protein
Os07g0631200	1.0417	up	0.000401766	0.00993982	_	Zinc finger, RING/FYVE/PHD-type domain containing protein
Os07g0469100	1.03979	up	0.000490238	0.0116513	_	Similar to Thylakoid membrane phosphoprotein 14 kDa, chloroplast precursor
Os04g0555700	1.03906	up	8.59026e-05	0.0028097	OsADF6	Similar to Actin-depolymerizing factor (ADF)
Os02g0663800	1.03897	up	5.79358e-05	0.00203256	OsADF1	Actin depolymerizing factor, Actin-binding protein, Abiotic stress respons
Os05g0382900	1.0388	up	7.43019e-05	0.00246121	OsANN4	Annexin family protein
Os12g0106300	1.03766	up	5.25213e-05	0.0018737	OsTBL1	Xylan acetyltransferase, Resistance to bacterial leaf blight diseas
Os05g0114000	1.03765	up	5.27615e-05	0.00188029	_	Similar to PRLI-interacting factor F (Fragment)
Os08g0237000	1.03605	up	4.96412e-05	0.00179366	OsXTH17	Xyloglucan endotransglycosylase/hydrolase protein 8 precursor (EC 2.4.1.207) (End-xyloglucan transferase
Os04g0616282	1.03571	up	0.00162587	0.0291862	OsRLCK159	Similar to H0525G02.9 protein
Os02g0764400	1.03554	up	0.000230826	0.00648383	OsSTA79	Similar to Galactoside 2-alpha-L-fucosyltransferase (EC 2.4.1.69) (Xyloglucan alpha-(1,2)-fucosyltransferase) (PsFT1)
Os06g0503100	1.03394	up	7.08759e-05	0.00239942	OsABCG14	ABC-2 type transporter domain containing protein
Os07g0621800	1.0339	up	6.66648e-05	0.00227508	_	Alcohol dehydrogenase superfamily, zinc-containing protein
Os05g0161800	1.03246	up	6.66529e-05	0.00227508	OsCRSH3	RelA/SpoT domain containing protein
Os01g0860400	1.03226	up	7.23735e-05	0.00244035	_	Similar to Acidic endochitinase precursor (EC 3.2.1.14)
Os05g0207400	1.03177	up	0.000281512	0.00753818	_	Zinc finger, RING/FYVE/PHD-type domain containing protein
Os02g0602000	1.02841	up	0.000313373	0.00816508	OsREM6.5	Remorin, C-terminal region domain containing protein
Os11g0282800	1.02688	up	0.000153495	0.0045617	_	Similar to POT family protein, expressed
Os02g0832100	1.0263	up	9.73848e-05	0.00312185	_	Similar to hexose transporter
Os07g0572050	1.02594	up	0.000282021	0.00754585	_	Similar to Copper amine oxidase
Os05g0500000	1.02569	up	0.000281512	0.00753818	OsUGT705A2	UDP-glucuronosyl/UDP-glucosyltransferase family protein
Os03g0103100	1.02541	up	5.8376e-05	0.00204165	OsHyPRP03	Similar to Physical impedance induced protein
Os11g0707300	1.02323	up	9.74874e-05	0.00312218	_	Similar to Transcriptional regulator SUPERMAN
Os08g0505900	1.02228	up	0.000314077	0.00817083	PGIP6	Leucine-rich repeat (LRR) protein, Inhibitor of fungal polygalacturonase, Defence respons
Os01g0848300	1.0202	up	0.000109151	0.00344678	_	Pentatricopeptide repeat domain containing protein
Os01g0710700	1.01871	up	8.91377e-05	0.00289869	_	Lipase, class 3 family protein
Os11g0603100	1.01776	up	0.00041903	0.0103058	_	Similar to predicted protein
Os03g0719850	1.01762	up	0.000144823	0.00433827	OsRLCK115	Similar to Protein kinase 2
Os08g0524400	1.01751	up	6.99522e-05	0.0023729	_	Protein of unknown function DUF568, DOMON-like domain containing protein
Os01g0279400	1.01706	up	0.000147698	0.00441658	OsZIFL2	Major facilitator superfamily antiporter
Os06g0114200	1.01543	up	0.000133258	0.00406782	OsARFB1a	Similar to ATARFB1B%3B GTP binding
Os04g0326201	1.01536	up	0.00132065	0.024855	_	Similar to H0107B07.1 protein
Os10g0200000	1.01509	up	0.000121221	0.0037681	OsRLCK295	Protein kinase, core domain containing protein
Os05g0129800	1.01484	up	0.000119425	0.00371912	OsWRKY109	DNA-binding WRKY domain containing protein
Os04g0602500	1.01418	up	0.000326969	0.00844774	_	Similar to Pectin acetylesterase
Os05g0186300	1.01341	up	0.000238053	0.00665918	OscytME2	Similar to NADP-malic enzyme
Os12g0267200	1.01276	up	0.000545753	0.0125731	_	Cyclopropane-fatty-acyl-phospholipid synthase domain containing protein
Os06g0677000	1.0098	up	0.000167002	0.00491131	DEP3	Patatin-related phospholipase A, Regulation of panicle length, grain shape and grain number per panicl
Os10g0551900	1.00812	up	0.000892153	0.0181008	OsHyPRP14	Plant lipid transfer protein and hydrophobic protein, helical domain containing protein
Os06g0212300	1.00724	up	0.000205595	0.00585289	_	Similar to glycosyltransferase family-37
Os04g0526300	1.0063	up	0.00015741	0.00467069	_	Sulfotransferase family protein
Os03g0671800	1.00625	up	0.000206417	0.00587036	OsbHLH020	Helix-loop-helix DNA-binding domain containing protein
Os03g0661600	1.00312	up	0.000123517	0.00382191	OsPR5	Similar to Alpha-amylase/trypsin inhibitor (Antifungal protein)
Os04g0390100	1.00223	up	9.59673e-05	0.00308812	_	Heavy metal transport/detoxification protein domain containing protein
Os11g0293800	-1.00044	down	0.000618912	0.0137905	OsFTL11	Similar to ZCN17
Os04g0486950	-1.00248	down	0.000356322	0.00907441	_	Similar to Malate synthase
Os09g0357400	-1.00282	down	0.000485687	0.011592	_	Disease resistance protein domain containing protein
Os12g0111800	-1.00458	down	0.00297797	0.0456344	_	Similar to Class III peroxidase 136
Os11g0137500	-1.00719	down	0.00198063	0.0340371	_	Transcription factor TFE/TFIIEalpha, HTH domain domain containing protein
Os02g0696900	-1.00855	down	0.000624796	0.0138652	OsKANADI1	Myb-like DNA-binding domain, SHAQKYF class domain containing protein
Os01g0612500	-1.00956	down	0.000405961	0.010007	OsPOP2	Phospholipase/carboxylesterase domain containing protein
Os12g0120100	-1.01206	down	0.000562307	0.0128495	_	Protein of unknown function DUF567 family protein
Os05g0106200	-1.01244	down	0.000313981	0.00817083	OsUMAMIT8	Protein of unknown function DUF6, transmembrane domain containing protein
Os03g0252900	-1.01449	down	0.000432854	0.0105242	_	Similar to MYB-like transcription factor DIVARICATA
Os04g0553650	-1.01509	down	0.000650301	0.0142402	_	Similar to Pectinesterase
Os07g0158500	-1.01634	down	0.000542538	0.0125332	OsHAP2J	Similar to HAP2 subunit of HAP complex
Os03g0664600	-1.01656	down	0.00120139	0.0230859	OsLLA2	Plant lipid transfer protein/seed storage/trypsin-alpha amylase inhibitor domain containing protein
Os09g0441400	-1.01685	down	0.000291004	0.00771298	_	Similar to Elicitor-inducible cytochrome P450
Os07g0683200	-1.01986	down	0.000358406	0.00910006	ONAC103	Similar to NAC domain transcription factor
Os06g0286700	-1.01992	down	0.00065153	0.0142402	Piz	Similar to Piz-t
Os01g0738100	-1.02037	down	0.00100209	0.0197884	_	Peptidase C48, SUMO/Sentrin/Ubl1 domain containing protein
Os05g0361500	-1.0207	down	0.000260539	0.00708883	OsPME17	Similar to Pectinesterase
Os01g0963600	-1.02304	down	0.000419303	0.0103058	OsAsr2	ABA/WDS induced protein family protein
Os07g0663800	-1.02597	down	0.000272257	0.00736362	OsSDR110C-MI4	Similar to Oxidoreductase, short chain dehydrogenase/reductase family protein, expressed
Os05g0411100	-1.02792	down	0.000404146	0.00997679	_	Similar to peptide transporter PTR2
Os05g0381400	-1.02949	down	0.00031771	0.00823227	AWPM-19	AWPM-19-like protein, Stress tolerance through ABA-dependent pathewa
Os02g0814400	-1.03118	down	0.000759058	0.0160949	_	Cytochrome c, monohaem domain containing protein
Os03g0120900	-1.033	down	0.000389925	0.00969653	_	Similar to AP2 domain containing protein RAP2.8 (Fragment)
Os02g0643600	-1.03332	down	0.0019578	0.0337072	ONAC052	Similar to H0502G05.5 protein
Os09g0482200	-1.03342	down	0.000853821	0.0174479	_	Peptidase A1 domain containing protein
Os07g0290500	-1.03748	down	0.0019578	0.0337072	_	Plant lipid transfer/seed storage/trypsin-alpha amylase inhibitor domain containing protein
Os11g0687100	-1.03931	down	0.000802089	0.0166741	_	von Willebrand factor, type A domain containing protein
Os04g0465900	-1.03978	down	0.00207596	0.0352101	_	Similar to OSIGBa0115M15.2 protein
Os12g0616400	-1.0408	down	0.000500912	0.0118137	OsPCF8	Similar to Isoform 2 of Transcription factor PCF8
Os06g0193200	-1.04548	down	0.000488049	0.0116402	OsPME19	Similar to Pectin methylesterase 8 (Fragment)
Os01g0116900	-1.04786	down	0.00053233	0.0123311	_	Protein kinase, catalytic domain domain containing protein
Os07g0575700	-1.04917	down	0.000951897	0.0190267	SIT3	Similar to Lectin-like receptor kinase 7%3B2
Os12g0123700	-1.04936	down	0.000298832	0.00787111	NAC131	NAC domain containing transcription factor, Abiotic and biotic stress respons
Os07g0537900	-1.05224	down	0.000191834	0.00553096	_	Similar to SRK3 gene
Os07g0541500	-1.05438	down	0.000853563	0.0174479	_	Similar to KI domain interacting kinase 1
Os01g0937600	-1.05634	down	0.00170903	0.0303729	_	Peptidase aspartic, catalytic domain containing protein
Os02g0541500	-1.06291	down	0.000250069	0.00684806	_	Similar to predicted protein
Os05g0147300	-1.06419	down	0.000308277	0.00806336	_	Similar to calcium ion binding protein
Os07g0624100	-1.06882	down	0.000164524	0.00484688	_	Similar to cDNA clone:J033024N05, full insert sequence
Os04g0634000	-1.06924	down	0.000298145	0.00786527	_	Serine/threonine protein kinase-related domain containing protein
Os06g0230100	-1.06954	down	0.000444039	0.0107421	OsCslA3	Similar to Cellulose synthase-like A1
Os02g0753700	-1.07381	down	0.00299631	0.045853	OsVQ9	VQ domain containing protein
Os05g0475700	-1.0763	down	0.00138374	0.0258554	OsMFS3	Nodulin-like domain containing protein
Os12g0495600	-1.07811	down	0.000132492	0.00405511	_	NB-ARC domain containing protein
Os01g0940800	-1.08041	down	0.000109627	0.00345858	Gns6	Similar to Beta-1,3-glucanase precursor
Os09g0550300	-1.08081	down	0.00024781	0.00679168	_	S-locus glycoprotein domain containing protein
Os10g0438600	-1.08125	down	0.00256674	0.041296	OsGELP107	Similar to Family II lipase EXL3
Os10g0450400	-1.08503	down	0.000257578	0.00702524	_	Protein of unknown function DUF594 family protein
Os09g0482300	-1.08545	down	0.000492724	0.0117022	GSC	Late embryogenesis abundant protein, LEA-18 domain containing protein
Os06g0114300	-1.08638	down	0.00124056	0.0237334	OsFbox289	Cyclin-like F-box domain containing protein
Os12g0587200	-1.08724	down	0.000164253	0.00484309	_	Protein of unknown function DUF1618 domain containing protein
Os04g0581502	-1.08785	down	0.000646111	0.0141893	_	Zinc finger, RING-CH-type domain containing protein
Os01g0247700	-1.09045	down	0.000102475	0.00325726	SLAC	Similar to inner membrane transport protein
Os04g0369066	-1.0912	down	0.00281869	0.0436218	OsRLCK144	Similar to H0607F01.7 protein
Os02g0734400	-1.09382	down	0.000192803	0.00554085	_	Similar to ABA-induced protein
Os05g0478400	-1.09389	down	0.00103703	0.0203436	OsWRKY48	Similar to WRKY transcription factor 48
Os03g0341000	-1.09524	down	0.000277098	0.00744949	OsERF#066	Similar to AP2 domain containing protein RAP2.2 (Fragment)
Os09g0127300	-1.09647	down	0.000150164	0.00448238	OsCCR17	NAD(P)-binding domain containing protein
Os06g0696600	-1.09861	down	9.22919e-05	0.00299263	OsXTH12	Similar to Xyloglucan endo-transglycosylase homolog
Os09g0395300	-1.09906	down	0.000872515	0.0177762	RL9	GARP DNA-binding protien, Leaf polarity modelin
Os01g0343100	-1.10038	down	0.000219938	0.00621413	_	Protein of unknown function DUF594 family protein
Os10g0503300	-1.10131	down	0.00114156	0.0220489	_	Similar to 10-deacetylbaccatin III 10-O-acetyltransferase
Os01g0237500	-1.10316	down	0.000425288	0.0104226	_	NmrA-like family protein
Os03g0705800	-1.1034	down	0.000105172	0.00333983	_	Protein of unknown function DUF3049 domain containing protein
Os11g0575600	-1.10404	down	9.2681e-05	0.00300237	OsLOX10	Similar to Lipoxygenase (Fragment)
Os10g0515200	-1.10818	down	0.000544761	0.0125588	_	Cytochrome P450 family protein
Os04g0154000	-1.10863	down	0.000505051	0.0118617	_	Similar to OSIGBa0147M20.4 protein
Os02g0131400	-1.11016	down	7.76525e-05	0.00256466	_	Beta-D-glucan exohydrolase, isoenzyme ExoII (EC 3.2.1.58)
Os01g0757200	-1.11192	down	0.000288526	0.00766533	GA2OX3	GA 2-oxidase3, GA metabolis
Os10g0538200	-1.12119	down	0.000101055	0.00321754	_	Peptidase aspartic, catalytic domain containing protein
Os12g0228700	-1.12253	down	0.00224592	0.0373454	_	Similar to 32 kDa protein
Os09g0356000	-1.12467	down	0.000106864	0.00338719	OsRLCK266	Similar to OsD305
Os08g0189300	-1.12498	down	5.94898e-05	0.00207631	GLP8-4	Germin-like protein 8-4, Disease resistanc
Os03g0812400	-1.12738	down	0.0018348	0.0321184	_	EF-Hand type domain containing protein
Os03g0188100	-1.13041	down	0.000425143	0.0104226	OsMATE1	Similar to transparent testa 12 protein
Os11g0437800	-1.13131	down	0.00105799	0.0207068	_	2OG-Fe(II) oxygenase domain containing protein
Os06g0325900	-1.1338	down	0.000762541	0.0161492	_	Similar to Bx2-like protein
Os08g0445000	-1.13388	down	0.000274951	0.00739766	_	Similar to RING-H2 finger protein ATL5A
Os09g0455300	-1.1438	down	7.91036e-05	0.00260749	OsbHLH120	Similar to INDEHISCENT protein
Os11g0474800	-1.14877	down	0.000144521	0.00433308	OsKS8	Similar to Isoform 2 of Stemar-13-ene synthase
Os04g0603400	-1.15362	down	6.69752e-05	0.00228107	_	Similar to OSIGBa0118P15.3 protein
Os08g0509200	-1.15476	down	5.24651e-05	0.00187367	Os8bglu27	Similar to Beta-primeverosidase (EC 3.2.1.149)
Os03g0134500	-1.15692	down	3.73098e-05	0.00141033	_	Cytochrome p450 (CYP78A9)
Os01g0802700	-1.16153	down	5.78448e-05	0.00203147	OsPIN9	Auxin efflux carrier domain containing protein
Os11g0171300	-1.16441	down	0.00105898	0.0207142	Aldo	Fructose-bisphosphate aldolase, chloroplast precursor (EC 4.1.2.13) (ALDP)
Os10g0558900	-1.16475	down	3.5342e-05	0.00134711	RL14	2OG-Fe (II) oxygenase family protein, Regulation of the secondary cell wall formation in leaves, Modulation of leaf rollin
Os05g0433800	-1.16476	down	4.65912e-05	0.00170902	_	Protein of unknown function DUF1218 domain containing protein
Os05g0579600	-1.17502	down	5.22339e-05	0.00187084	_	Homeodomain-like containing protein
Os01g0899200	-1.17694	down	2.70886e-05	0.00105912	_	Similar to dehydration-responsive family protein
Os07g0495150	-1.17704	down	6.15776e-05	0.00213158	OsRLCK232	Similar to Ser/thr protein kinase
Os04g0578200	-1.18761	down	0.000256453	0.00700585	_	Similar to H0404F02.9 protein
Os01g0974200	-1.18775	down	2.11869e-05	0.000869588	OsMT2c	RicMT (Metallothionein-like protein)
Os02g0673100	-1.1899	down	3.12566e-05	0.00120811	OsALMT7	Aluminum-activated malate transporter, Maintenance of panicle size and grain yiel
Os04g0338100	-1.19848	down	2.90818e-05	0.00113051	_	Similar to IN2-2 protein
Os04g0581600	-1.19913	down	0.000141495	0.00426502	_	Similar to UDP-glucose dehydrogenase
Os02g0732800	-1.20372	down	3.46389e-05	0.00132372	OsGELP43	Similar to Anther-specific proline-rich protein APG
Os04g0128700	-1.20495	down	0.000121855	0.00378433	_	Thioredoxin-like fold domain containing protein
Os01g0756700	-1.2112	down	0.000105772	0.00335573	KAT1	Shaker potassium channel, Salinity stress tolerance, Ion homeostasi
Os10g0350800	-1.21272	down	0.00225737	0.0374048	_	Similar to predicted protein
Os04g0340300	-1.21851	down	0.000679638	0.0147626	OsTPS19	Terpene synthase, (S)-limonene synthase, Defence against M. oryza
Os05g0569900	-1.22125	down	0.00104047	0.0203874	_	B-block binding subunit of TFIIIC domain containing protein
Os03g0335200	-1.22146	down	0.000817921	0.0168795	OsWRKY79	Similar to WRKY1 (WRKY transcription factor 17)
Os11g0701400	-1.22336	down	0.000115543	0.00362156	C10150	Chitinase (EC 3.2.1.14) III C10150-rice (EC 3.2.1.14)
Os01g0825500	-1.22487	down	4.95539e-05	0.00179242	_	Nodulin-like domain containing protein
Os06g0315000	-1.23176	down	0.00205048	0.034883	_	SAM dependent carboxyl methyltransferase domain containing protein
Os11g0115400	-1.23419	down	0.000268136	0.00728057	LTP1	Lipid transfer protein LPT IV
Os04g0330200	-1.23847	down	0.000552937	0.012661	_	Mannose-binding lectin domain containing protein
Os01g0878900	-1.23877	down	0.000368888	0.00924422	_	Similar to 4,5-DOPA dioxygenase extradiol-like protein
Os05g0226900	-1.24515	down	9.95937e-06	0.000459517	OsRePRP1.1	Proline-rich glycoprotein, ABA-dependent inhibition of root growt
Os10g0403800	-1.25172	down	0.000378598	0.00946356	OsBUL3	Similar to DNA binding protein
Os06g0338700	-1.25222	down	7.22626e-05	0.00243904	_	Similar to Primary amine oxidase
Os07g0677600	-1.25642	down	1.68683e-05	0.000716692	prx115	Similar to Cationic peroxidase
Os03g0208800	-1.25658	down	0.000821705	0.0169242	_	Cyclin, C-terminal domain containing protein
Os04g0411800	-1.28527	down	1.06533e-05	0.000488866	_	Similar to H0717B12.5 protein
Os04g0201000	-1.28624	down	2.34827e-05	0.000939866	_	Similar to OSIGBa0113K06.10 protein
Os06g0272800	-1.29461	down	6.68226e-05	0.00227817	OsTBL61	Domain of unknown function DUF231, plant domain containing protein
Os08g0521000	-1.29471	down	3.53691e-06	0.000189269	_	Protein of unknown function DUF599 family protein
Os06g0287700	-1.29503	down	1.20377e-05	0.000536382	_	Similar to NBS-LRR disease resistance protein homologue (Fragment)
Os07g0604600	-1.30146	down	0.000945573	0.0189339	_	Similar to B12D protein
Os10g0152000	-1.31686	down	8.95132e-06	0.000421949	OsWAK105	Serine/threonine protein kinase domain containing protein
Os03g0235000	-1.32874	down	2.42517e-06	0.000138859	poxN	Similar to Peroxidase
Os04g0568600	-1.33367	down	0.00201895	0.034521	_	Similar to 6-phospho-3-hexuloisomerase
Os03g0726200	-1.33609	down	1.82643e-06	0.000108368	OsITPK3	Similar to Hydroxyproline-rich glycoprotein DZ-HRGP precursor
Os07g0523700	-1.34177	down	6.27109e-05	0.00216416	_	Similar to 60S ribosomal protein L44
Os08g0404200	-1.34844	down	2.35707e-05	0.000942269	rpl27-2	Similar to Chloroplast 50S ribosomal protein L27 (Fragment)
Os11g0443700	-1.3548	down	0.00019243	0.00553872	_	Similar to Short chain alcohol dehydrogenase-like
Os06g0320200	-1.35673	down	1.96642e-05	0.000820028	Os6bglu24	Similar to OSIGBa0135C13.7 protein
Os01g0921000	-1.35785	down	0.000317899	0.00823227	_	Nucleotide-diphospho-sugar transferase domain containing protein
Os01g0960900	-1.36429	down	8.60065e-05	0.00281038	_	Oligopeptide transporter domain containing protein
Os05g0160600	-1.36657	down	1.17247e-06	7.32958e-05	_	Peptidase cysteine/serine, trypsin-like domain containing protein
Os07g0554500	-1.37232	down	0.000186414	0.00540232	OsFbox389	Similar to OSIGBa0107A02.1 protein
Os03g0664400	-1.37254	down	1.27284e-05	0.0005612	OsLTPG26	Similar to Protease inhibitor/seed storage/LTP family protein
Os05g0476000	-1.38477	down	0.000240186	0.00667636	_	Protein of unknown function DUF688 domain containing protein
Os04g0456200	-1.40295	down	1.71669e-05	0.000727551	_	Similar to H0523F07.6 protein
Os02g0240100	-1.4108	down	0.000273585	0.00737097	prx30	Similar to Peroxidase 2 (Fragment)
Os06g0257600	-1.41096	down	2.86477e-06	0.000157539	OsGELP82	Esterase, SGNH hydrolase-type domain containing protein
Os09g0411500	-1.41363	down	0.000746553	0.0159039	_	Similar to predicted protein
Os12g0581400	-1.41695	down	4.02376e-06	0.000210982	OsSCP66	Similar to Serine carboxypeptidase family protein
Os01g0698900	-1.42718	down	7.82811e-05	0.0025829	_	Similar to nascent polypeptide-associated complex alpha subunit-like protein
Os01g0116800	-1.43486	down	1.13619e-05	0.000513718	_	Similar to Receptor-like kinase
Os05g0524732	-1.43636	down	3.61194e-06	0.000192198	_	Protein kinase, catalytic domain domain containing protein
Os02g0316900	-1.45489	down	1.71506e-07	1.33035e-05	_	B-block binding subunit of TFIIIC domain containing protein
Os06g0539500	-1.45519	down	8.43419e-07	5.43322e-05	OsLTP1.6	Similar to Non-specific lipid-transfer protein
Os03g0198600	-1.45779	down	2.37736e-07	1.75935e-05	HOX12	Homeodomain-leucine zipper transcription factor, Regulation of panicle exsertio
Os07g0142600	-1.48117	down	2.32573e-06	0.000133997	_	Similar to Vegetative cell wall protein gp1
Os04g0565200	-1.48263	down	4.43134e-06	0.000230212	_	Similar to Cis-zeatin O-glucosyltransferase 1 (EC 2.4.1.215) (cisZOG1)
Os03g0823500	-1.48337	down	3.66463e-06	0.000193956	_	TGF-beta receptor, type I/II extracellular region family protein
Os02g0206400	-1.48671	down	1.55961e-05	0.000669367	_	Similar to UDP-glycosyltransferase UGT99C4
Os03g0182000	-1.49096	down	2.17268e-05	0.00088637	_	Similar to flavin-dependent monooxygenase 1
Os01g0607000	-1.49383	down	8.92245e-06	0.000421449	_	Glutelin family protein
Os08g0519100	-1.50491	down	8.57776e-08	7.27068e-06	_	D-arabinono-1,4-lactone oxidase domain containing protein
Os07g0136800	-1.51304	down	4.87966e-07	3.32692e-05	_	Homeodomain-like containing protein
Os03g0259500	-1.51321	down	3.73224e-05	0.00141033	_	Similar to Ubiquitin
Os02g0262800	-1.55392	down	5.52793e-08	4.93284e-06	rNBS41	Similar to NBS-LRR protein (Fragment)
Os02g0228300	-1.56313	down	2.42238e-08	2.34742e-06	_	Protein kinase, core domain containing protein
Os07g0605350	-1.56919	down	0.00215822	0.0362839	_	Similar to Protein EGG APPARATUS-1
Os12g0274700	-1.57911	down	3.13326e-05	0.00120967	RBCS	Similar to Petunia ribulose 1,5-bisphosphate carboxylase small subunit mRNA (clone pSSU 51), partial cds. (Fragment)
Os07g0494800	-1.58358	down	1.0736e-07	8.77034e-06	OsRLCK231	Serine/threonine protein kinase domain containing protein
Os09g0555500	-1.59914	down	2.25836e-06	0.00013056	OsPSY	Similar to Chloroplast phytoene synthase 3
Os01g0854800	-1.6004	down	1.02387e-07	8.40468e-06	CYP86A7-2	Similar to Cytochrome P450 86A1 (EC 1.14.-.-) (CYPLXXXVI) (P450-dependent fatty acid omega-hydroxylase)
Os05g0374200	-1.60219	down	2.99484e-08	2.83713e-06	OsCKX9	Similar to Cytokinin dehydrogenase 2
Os06g0691600	-1.6193	down	2.07779e-08	2.03683e-06	OsCML29	EF-Hand type domain containing protein
Os12g0180800	-1.61987	down	8.26547e-09	8.70836e-07	_	Similar to OSIGBa0158F05.9 protein
Os09g0506700	-1.62782	down	8.36811e-07	5.40095e-05	OsFbox498	Similar to F-box domain containing protein, expressed
Os07g0430501	-1.63	down	5.67722e-09	6.23389e-07	_	Similar to Thionin-like peptide
Os04g0609300	-1.64489	down	6.58792e-08	5.6983e-06	_	Transferase family protein
Os12g0132500	-1.65617	down	6.71598e-09	7.23358e-07	OsZIFL9	Similar to Major facilitator superfamily antiporter
Os09g0381400	-1.6644	down	2.51935e-09	3.00015e-07	_	Similar to Ervatamin C (EC 3.4.22.-) (ERV-C)
Os08g0200300	-1.66482	down	0.00169097	0.0300992	OsPsbR3	Similar to Photosystem II 10 kDa polypeptide (Fragment)
Os09g0452700	-1.67676	down	0.000480391	0.0114981	_	Ubiquitin
Os07g0162500	-1.75986	down	4.60281e-07	3.17688e-05	_	Alpha/beta hydrolase fold-3 domain containing protein
Os11g0701800	-1.76066	down	3.63869e-06	0.000193188	C10701	Chitinase (EC 3.2.1.14) III C10701-rice (EC 3.2.1.14) (Class III chitinase homologu
Os07g0137000	-1.78031	down	1.72792e-09	2.09456e-07	_	Myb transcription factor domain containing protein
Os11g0608000	-1.801	down	6.41987e-10	8.41551e-08	_	Nucleotide-binding, alpha-beta plait domain containing protein
Os11g0219000	-1.83969	down	1.84481e-08	1.82966e-06	OsClp12	Peptidase S16, lon N-terminal domain containing protein
Os08g0466200	-1.83979	down	1.52117e-09	1.85726e-07	OsHAK4	Similar to KUP-related potassium transporter
Os01g0196300	-1.85021	down	1.53567e-07	1.20782e-05	DPF	Basic helix-loop-helix (bHLH) transcription factor, Diterpenoid phytoalexin factor, Biosynthesis of diterpenoid phytoalexins, Stress respons
Os06g0483900	-1.86718	down	2.021e-10	2.81277e-08	_	Homeodomain-like containing protein
Os10g0442400	-1.89858	down	2.96539e-11	4.68643e-09	_	Similar to UDP-glucoronosyl and UDP-glucosyl transferase family protein, expressed
Os01g0339500	-1.90414	down	9.50789e-11	1.39202e-08	ONAC030	Similar to No apical meristem protein
Os03g0273200	-1.91492	down	1.85984e-10	2.60995e-08	Lac	Similar to Laccase (EC 1.10.3.2)
Os11g0707000	-1.9264	down	5.72622e-06	0.000286905	OsRcaII	Similar to Ribulose bisphosphate carboxylase/oxygenase activase, chloroplastic
Os01g0216900	-1.94245	down	1.15784e-07	9.36801e-06	OsGELP11	Lipase, GDSL domain containing protein
Os06g0713400	-1.99646	down	5.7379e-12	1.05465e-09	OsFbox328	Cyclin-like F-box domain containing protein
Os12g0291400	-2.1342	down	4.92596e-07	3.3453e-05	RbcS5	Similar to Petunia ribulose 1,5-bisphosphate carboxylase small subunit mRNA (clone pSSU 51), partial cds. (Fragment)
Os01g0227400	-2.14764	down	1.1443e-05	0.000515316	_	Similar to Cytochrome P450 71A1 (EC 1.14.-.-) (CYPLXXIA1) (ARP-2)
Os12g0291100	-2.19288	down	1.9383e-10	2.70881e-08	RbcS3	Similar to Petunia ribulose 1,5-bisphosphate carboxylase small subunit mRNA (clone pSSU 51), partial cds. (Fragment)
Os06g0210900	-2.22774	down	3.06844e-10	4.15099e-08	_	Lipase, class 3 family protein
Os05g0134700	-2.22951	down	3.40867e-15	9.07726e-13	prx66	Haem peroxidase family protein
Os01g0124000	-2.34569	down	6.34941e-12	1.14833e-09	RBBI2-1	Similar to Bowman Birk trypsin inhibitor
Os11g0691650	-2.38046	down	2.77036e-08	2.65463e-06	_	Serine/threonine protein kinase domain containing protein
Os09g0388400	-2.38821	down	2.50612e-06	0.000141261	_	HAD superfamily hydrolase-like, type 3 domain containing protein
Os02g0682700	-2.39792	down	4.85499e-05	0.00176176	_	Similar to protein binding protein
Os03g0340100	-2.41504	down	5.51902e-07	3.7108e-05	_	Similar to Zinc finger, C3HC4 type family protein
Os06g0564700	-2.5233	down	1.44001e-15	3.89608e-13	_	Similar to Cysteine synthase (EC 4.2.99.8)
Os08g0203400	-2.70858	down	2.3594e-17	7.25409e-15	SHR5	Protein kinase, core domain containing protein
Os01g0564300	-2.75246	down	7.02804e-15	1.82837e-12	OsFKBP46	Peptidyl-prolyl cis-trans isomerase, FKBP-type domain containing protein
Os02g0185200	-2.88383	down	5.45895e-14	1.31873e-11	_	Cytochrome P450 family protein
Os08g0201700	-3.19329	down	5.86843e-08	5.18199e-06	_	Protein kinase-like domain domain containing protein
Os06g0268500	-3.2253	down	3.63209e-21	1.38019e-18	_	Similar to OSIGBa0139J17.1 protein
Os06g0215900	-3.25953	down	2.51703e-20	9.05596e-18	OsOPR4	Similar to Oxo-phytodienoic acid reductase
Os01g0357500	-3.34127	down	6.27304e-24	2.82872e-21	_	Similar to Ferredoxin-nitrite reductase
Os12g0555100	-4.24556	down	2.47833e-27	1.33043e-24	_	Similar to Probenazole-inducible protein PBZ1
Os09g0528700	-4.84308	down	2.45025e-34	1.8415e-31	OsCYP76M7	Similar to Cytochrome p450 (CYP78A9)
Os11g0513700	-4.85455	down	1.49021e-45	1.79996e-42	_	Protein kinase-like domain containing protein
Os09g0521300	-6.6464	down	2.20816e-29	1.20452e-26	OsTCP25	Similar to TCP family transcription factor
Os03g0299700	16.3342	up	3.6151e-128	4.56447e-124	_	Conserved hypothetical protein
Os07g0511301	14.2094	up	3.09687e-55	5.81868e-52	_	Hypothetical protein
Os01g0180500	14.1036	up	5.63481e-41	5.29359e-38	_	Non-protein coding transcript
Os07g0511201	13.1784	up	2.42813e-40	2.21944e-37	_	Hypothetical protein
Os09g0554101	13.1062	up	1.9437e-42	2.1912e-39	_	Hypothetical conserved gene
Os04g0397901	13.0004	up	1.14374e-51	1.68179e-48	_	Conserved hypothetical protein
Os07g0511400	12.5697	up	4.04891e-128	4.56447e-124	_	Hypothetical protein
Os01g0845950	12.5434	up	3.9938e-54	6.75352e-51	_	Conserved hypothetical protein
Os07g0511100	12.3106	up	7.80949e-52	1.20053e-48	_	Hypothetical protein
Os10g0320001	12.1722	up	1.75174e-43	2.04289e-40	_	Hypothetical gene
Os10g0474600	12.0919	up	1.93098e-60	3.84152e-57	_	Conserved hypothetical protein
Os01g0610050	11.9987	up	3.59455e-36	3.03919e-33	_	Non-protein coding transcript
Os03g0836900	11.901	up	3.10616e-19	1.0505e-16	_	Non-protein coding transcript
Os12g0113550	11.6761	up	1.19973e-30	7.18116e-28	_	Non-protein coding transcript
Os06g0685400	11.5893	up	8.3543e-34	6.14223e-31	_	Conserved hypothetical protein
Os10g0474700	11.266	up	4.3279e-55	7.70367e-52	_	Non-protein coding transcript
Os03g0115800	11.2542	up	2.78403e-144	9.4156e-140	_	Conserved hypothetical protein
Os04g0397800	10.9861	up	1.79587e-41	1.84049e-38	_	Conserved hypothetical protein
Os10g0328100	10.8609	up	1.55828e-94	1.05402e-90	_	Conserved hypothetical protein
Os08g0207300	10.257	up	1.69682e-22	6.75136e-20	_	Conserved hypothetical protein
Os04g0165900	10.079	up	1.22347e-33	8.8038e-31	_	Conserved hypothetical protein
Os07g0440100	9.86779	up	3.64948e-25	1.73839e-22	_	Conserved hypothetical protein
Os04g0559950	9.86057	up	0.00276552	0.0429036	_	Non-protein coding transcript
Os11g0225566	9.77403	up	1.84932e-81	6.25441e-78	_	Hypothetical protein
Os11g0491550	9.66652	up	3.48426e-08	3.20211e-06	_	Hypothetical gene
Os02g0728850	9.17908	up	2.81409e-07	2.05204e-05	_	Non-protein coding transcript
Os11g0226700	8.25683	up	2.63112e-76	7.41537e-73	_	Hypothetical conserved gene
Os10g0315900	8.12209	up	9.45094e-92	4.56615e-88	_	Hypothetical protein
Os12g0113600	8.07052	up	4.31841e-64	1.0432e-60	_	Hypothetical protein
Os03g0629800	7.59814	up	1.03488e-63	2.33331e-60	_	Conserved hypothetical protein
Os11g0226550	7.463	up	5.03103e-75	1.30884e-71	_	Hypothetical protein
Os11g0491600	7.25811	up	1.92948e-41	1.91927e-38	_	Hypothetical conserved gene
Os03g0105500	7.05674	up	2.98138e-47	3.73445e-44	_	Conserved hypothetical protein
Os01g0374100	6.38039	up	7.48239e-27	3.95397e-24	_	Non-protein coding transcript
Os08g0517150	5.67283	up	9.3201e-18	2.91857e-15	_	Non-protein coding transcript
Os10g0352200	5.16294	up	3.16797e-15	8.50323e-13	_	Conserved hypothetical protein
Os05g0472500	4.29347	up	8.13477e-08	6.92912e-06	_	Hypothetical genes
Os05g0103800	4.28715	up	1.25097e-23	5.56681e-21	_	Conserved hypothetical protein
Os10g0134250	4.20642	up	2.41507e-31	1.60152e-28	_	Hypothetical gene
Os04g0223600	3.81536	up	2.34055e-13	5.1737e-11	_	Hypothetical gene
Os10g0340100	3.73283	up	9.21069e-30	5.27976e-27	_	Conserved hypothetical protein
Os12g0169300	3.66852	up	3.38103e-20	1.19111e-17	_	Conserved hypothetical protein
Os04g0152975	3.62409	up	1.09466e-30	6.73116e-28	_	Hypothetical protein
Os07g0457200	3.29687	up	8.26258e-18	2.61159e-15	_	Hypothetical protein
Os08g0122400	3.28938	up	2.25856e-13	5.02529e-11	_	Hypothetical protein
Os07g0439000	3.12892	up	1.30013e-18	4.18765e-16	_	Hypothetical conserved gene
Os08g0358050	3.12462	up	6.50697e-13	1.38406e-10	_	Non-protein coding transcript
Os01g0881300	2.99902	up	2.55968e-26	1.29207e-23	OsSWEET1a	Non-protein coding transcript
Os10g0502533	2.93974	up	5.09949e-07	3.44929e-05	_	Non-protein coding transcript
Os08g0511600	2.8465	up	2.29838e-05	0.000928687	_	Conserved hypothetical protein
Os03g0404500	2.80446	up	2.21611e-06	0.000128557	_	Hypothetical gene
Os07g0677350	2.66133	up	7.38852e-12	1.30146e-09	_	Hypothetical gene
Os04g0609525	2.49649	up	1.54742e-11	2.59078e-09	_	Hypothetical protein
Os01g0264600	2.43973	up	1.1535e-14	2.93319e-12	_	Conserved hypothetical protein
Os09g0273600	2.36732	up	7.19433e-09	7.65133e-07	_	Hypothetical gene
Os01g0371300	2.32511	up	7.10713e-10	9.28043e-08	_	Hypothetical protein
Os02g0620533	2.26028	up	1.0089e-16	2.96704e-14	_	Hypothetical protein
Os01g0237200	2.25526	up	0.000430007	0.0104625	_	Conserved hypothetical protein
Os06g0592200	2.2415	up	3.23179e-12	6.14041e-10	_	Hypothetical protein
Os07g0252800	2.23242	up	3.31956e-11	5.19757e-09	_	Conserved hypothetical protein
Os06g0599400	2.18777	up	0.000430007	0.0104625	_	Conserved hypothetical protein
Os01g0209901	2.17479	up	7.37418e-12	1.30146e-09	_	Hypothetical protein
Os03g0416250	2.14438	up	3.63664e-15	9.6087e-13	_	Hypothetical protein
Os04g0639000	2.12197	up	3.88405e-12	7.29771e-10	_	Conserved hypothetical protein
Os10g0523201	2.10026	up	2.69883e-10	3.68042e-08	_	Hypothetical protein
Os02g0718600	2.08243	up	1.02583e-13	2.36011e-11	OsAGP21	Conserved hypothetical protein
Os02g0115801	2.06102	up	2.30968e-14	5.78619e-12	_	Hypothetical gene
Os06g0290701	2.04909	up	2.36004e-07	1.75335e-05	_	Hypothetical protein
Os10g0472501	2.03714	up	2.19335e-11	3.5663e-09	_	Hypothetical conserved gene
Os09g0520500	2.02634	up	9.70811e-10	1.22055e-07	_	Conserved hypothetical protein
Os01g0800101	2.02145	up	3.37202e-06	0.000181595	_	Hypothetical conserved gene
Os02g0208500	2.01338	up	2.61369e-13	5.73993e-11	OsCDT4	Conserved hypothetical protein
Os01g0231950	2.00505	up	2.44391e-10	3.37359e-08	_	Hypothetical gene
Os01g0159250	1.99804	up	1.81727e-13	4.07021e-11	_	Hypothetical protein
Os01g0753175	1.96164	up	2.63657e-05	0.00103685	_	Non-protein coding transcript
Os07g0107000	1.94399	up	2.60466e-12	5.12149e-10	_	Hypothetical protein
Os09g0368400	1.9304	up	1.30029e-08	1.32857e-06	_	Hypothetical protein
Os10g0113201	1.922	up	1.04251e-10	1.50674e-08	_	Hypothetical gene
Os02g0196750	1.9137	up	1.04743e-09	1.312e-07	_	Hypothetical protein
Os04g0587451	1.91301	up	4.71871e-08	4.24433e-06	OsPUP13	Non-protein coding transcript
Os09g0520525	1.88976	up	1.89197e-08	1.87094e-06	_	Non-protein coding transcript
Os03g0171950	1.85544	up	5.87893e-12	1.07473e-09	_	Non-protein coding transcript
Os02g0106201	1.85298	up	6.40277e-12	1.15182e-09	_	Hypothetical protein
Os02g0124650	1.85253	up	4.42489e-09	5.03872e-07	_	Hypothetical protein
Os09g0422550	1.85079	up	4.27298e-12	7.89684e-10	_	Hypothetical protein
Os01g0630900	1.84376	up	2.36343e-07	1.75335e-05	_	Hypothetical conserved gene
Os04g0330301	1.83121	up	3.01882e-11	4.74867e-09	_	Conserved hypothetical protein
Os12g0227050	1.82055	up	1.4335e-11	2.44854e-09	_	Hypothetical protein
Os02g0321600	1.81478	up	4.68418e-09	5.22835e-07	_	Conserved hypothetical protein
Os02g0727200	1.78532	up	4.84773e-09	5.3931e-07	_	Hypothetical gene
Os01g0838350	1.75548	up	2.64287e-10	3.61869e-08	OsIPS2	Conserved hypothetical protein
Os11g0644650	1.7464	up	1.82586e-09	2.20538e-07	_	Hypothetical protein
Os06g0200800	1.74635	up	1.2839e-10	1.83213e-08	_	Conserved hypothetical protein
Os08g0546500	1.7258	up	3.45274e-05	0.00132095	_	Hypothetical protein
Os03g0822400	1.71502	up	7.47706e-06	0.000362404	_	Conserved hypothetical protein
Os01g0651866	1.70813	up	8.08076e-10	1.03519e-07	_	Hypothetical gene
Os07g0253000	1.69985	up	4.20608e-07	2.92695e-05	_	Conserved hypothetical protein
Os10g0467850	1.69657	up	1.57149e-10	2.21449e-08	_	Hypothetical protein
Os03g0608000	1.69031	up	5.00374e-10	6.61041e-08	_	Hypothetical protein
Os06g0196500	1.68138	up	8.13107e-08	6.92912e-06	_	Conserved hypothetical protein
Os04g0604251	1.67455	up	1.64374e-08	1.64471e-06	_	Non-protein coding transcript
Os02g0158550	1.66527	up	4.68196e-09	5.22835e-07	_	Hypothetical protein
Os08g0173600	1.66092	up	4.89994e-10	6.49867e-08	_	Conserved hypothetical protein
Os11g0634350	1.65685	up	4.53078e-09	5.14197e-07	_	Non-protein coding transcript
Os02g0170701	1.63613	up	6.40708e-05	0.00220211	_	Conserved hypothetical protein
Os12g0161500	1.63141	up	2.22495e-07	1.66846e-05	_	Conserved hypothetical protein
Os09g0427125	1.62577	up	5.28762e-07	3.56941e-05	_	Hypothetical conserved gene
Os04g0652450	1.6234	up	5.41837e-07	3.65039e-05	_	Hypothetical protein
Os04g0418100	1.62174	up	6.08252e-05	0.00211202	_	Hypothetical conserved gene
Os10g0552300	1.61481	up	1.19265e-09	1.47749e-07	OsHyPRP17	Conserved hypothetical protein
Os06g0549950	1.60371	up	6.19852e-08	5.4169e-06	_	Hypothetical protein
Os10g0172000	1.58667	up	3.96978e-09	4.58218e-07	_	Hypothetical protein
Os12g0163750	1.58531	up	2.94572e-09	3.45918e-07	_	Hypothetical protein
Os11g0118950	1.57334	up	6.72482e-05	0.00228806	_	Hypothetical protein
Os01g0533850	1.56509	up	5.82315e-08	5.169e-06	_	Non-protein coding transcript
Os06g0200700	1.56046	up	6.26085e-09	6.7866e-07	_	Hypothetical protein
Os02g0802650	1.55498	up	4.44487e-05	0.0016447	_	Non-protein coding transcript
Os02g0576900	1.54824	up	0.00222112	0.0370877	_	Hypothetical conserved gene
Os01g0500100	1.53612	up	0.000220169	0.00621545	_	Conserved hypothetical protein
Os02g0799600	1.53589	up	5.04272e-07	3.41773e-05	_	Conserved hypothetical protein
Os01g0320400	1.51913	up	1.88579e-07	1.4462e-05	_	Conserved hypothetical protein
Os02g0696200	1.51825	up	1.2792e-08	1.31098e-06	_	Hypothetical protein
Os04g0674900	1.50699	up	1.14132e-08	1.18403e-06	_	Hypothetical protein
Os12g0226500	1.50581	up	0.00215822	0.0362839	_	Hypothetical protein
Os01g0226450	1.50323	up	1.78759e-07	1.38344e-05	_	Hypothetical protein
Os01g0112000	1.47849	up	3.09095e-07	2.22417e-05	_	Conserved hypothetical protein
Os05g0363566	1.47794	up	4.65047e-08	4.1941e-06	_	Hypothetical conserved gene
Os10g0208500	1.47432	up	2.1874e-08	2.13808e-06	_	Hypothetical protein
Os06g0298100	1.47239	up	3.36902e-07	2.4038e-05	_	Conserved hypothetical protein
Os01g0665900	1.47084	up	2.58674e-05	0.001022	_	Conserved hypothetical protein
Os08g0359050	1.46949	up	7.02428e-06	0.000345795	_	Hypothetical protein
Os07g0411566	1.46898	up	6.75146e-05	0.00229482	_	Hypothetical protein
Os06g0710001	1.4678	up	4.7116e-07	3.23875e-05	OsCEP7	Hypothetical conserved gene
Os10g0501401	1.4567	up	2.69662e-07	1.98692e-05	_	Hypothetical conserved gene
Os03g0245901	1.43575	up	6.22668e-06	0.000309175	_	Hypothetical protein
Os10g0434801	1.43573	up	0.00203947	0.0347481	_	Hypothetical conserved gene
Os03g0212950	1.42995	up	5.49217e-08	4.91389e-06	_	Hypothetical protein
Os01g0297950	1.42923	up	6.43525e-07	4.25078e-05	_	Hypothetical protein
Os04g0665666	1.41416	up	4.81488e-05	0.00174908	_	Conserved hypothetical protein
Os05g0227100	1.40823	up	9.95036e-05	0.00318073	_	Conserved hypothetical protein
Os06g0589500	1.40209	up	8.8994e-08	7.52444e-06	_	Conserved hypothetical protein
Os09g0327500	1.40073	up	2.52101e-06	0.000141865	_	Conserved hypothetical protein
Os06g0195150	1.39878	up	0.00078514	0.0164959	_	Non-protein coding transcript
Os02g0267832	1.38267	up	6.25677e-05	0.00216143	_	Hypothetical protein
Os01g0719350	1.38247	up	1.60397e-05	0.000685368	_	Hypothetical protein
Os06g0122500	1.37957	up	5.69298e-06	0.000286599	_	Conserved hypothetical protein
Os05g0561000	1.36768	up	6.70553e-06	0.000331067	_	Hypothetical protein
Os09g0490750	1.36617	up	1.2707e-06	7.85652e-05	_	Non-protein coding transcript
Os10g0333000	1.3405	up	3.58791e-06	0.000191695	_	Hypothetical conserved gene
Os11g0677050	1.34041	up	4.19231e-07	2.92338e-05	_	Non-protein coding transcript
Os08g0244625	1.33256	up	2.78356e-06	0.000154581	_	Non-protein coding transcript
Os09g0484200	1.33074	up	3.07197e-07	2.21704e-05	_	Hypothetical protein
Os11g0458100	1.32792	up	2.45487e-06	0.000138859	_	Conserved hypothetical protein
Os04g0472333	1.31875	up	5.56298e-07	3.73294e-05	_	Hypothetical protein
Os01g0727860	1.31677	up	3.47748e-06	0.00018668	_	Non-protein coding transcript
Os07g0499650	1.31256	up	4.88139e-07	3.32692e-05	_	Hypothetical protein
Os04g0545250	1.30967	up	4.59422e-06	0.000237216	OsAGP5	Hypothetical protein
Os12g0125550	1.30922	up	2.46968e-05	0.000980336	_	Hypothetical gene
Os07g0643500	1.30434	up	4.69478e-05	0.00171586	_	Hypothetical protein
Os02g0268675	1.29971	up	0.000117225	0.00366072	_	Hypothetical protein
Os01g0242800	1.29935	up	4.69775e-06	0.000241456	_	Hypothetical protein
Os01g0330001	1.29774	up	1.96558e-05	0.000820028	_	Non-protein coding transcript
Os12g0226066	1.29324	up	9.35702e-07	5.92611e-05	_	Non-protein coding transcript
Os02g0792000	1.28817	up	0.00166739	0.0297421	_	Hypothetical protein
Os03g0321100	1.28684	up	0.000510378	0.0119453	_	Hypothetical protein
Os11g0448700	1.28559	up	9.09386e-07	5.79199e-05	OsRALF-31	Conserved hypothetical protein
Os04g0641101	1.28185	up	9.80939e-07	6.16642e-05	_	Non-protein coding transcript
Os12g0245700	1.27976	up	2.797e-06	0.000154819	_	Hypothetical conserved gene
Os10g0483700	1.27974	up	0.000369004	0.00924422	_	Conserved hypothetical protein
Os01g0778400	1.27892	up	2.0564e-06	0.000120952	OsAGP19	Hypothetical protein
Os01g0279500	1.25054	up	2.68338e-05	0.00105281	_	Hypothetical gene
Os02g0623300	1.24545	up	6.23469e-06	0.000309175	ONAC051	Conserved hypothetical protein
Os01g0267050	1.24496	up	1.19509e-05	0.000533217	_	Non-protein coding transcript
Os01g0136300	1.24466	up	3.50974e-05	0.00133972	_	Conserved hypothetical protein
Os12g0634400	1.24042	up	0.000503066	0.0118397	_	Conserved hypothetical protein
Os02g0212400	1.23953	up	7.51828e-06	0.00036376	_	Conserved hypothetical protein
Os02g0688000	1.23319	up	2.74755e-06	0.000152832	_	Hypothetical protein
Os01g0848250	1.22559	up	6.5029e-06	0.000321532	_	Non-protein coding transcript
Os01g0706850	1.22398	up	8.72892e-06	0.000415207	_	Non-protein coding transcript
Os09g0426600	1.22199	up	5.32396e-06	0.000270355	_	Hypothetical protein
Os02g0653000	1.22192	up	2.6453e-06	0.000147434	_	Non-protein coding transcript
Os07g0134101	1.22188	up	2.64295e-06	0.000147434	_	Hypothetical protein
Os02g0744851	1.21207	up	0.00145994	0.0268928	_	Hypothetical gene
Os08g0194900	1.21204	up	1.5866e-05	0.00067967	_	Hypothetical conserved gene
Os07g0194300	1.20132	up	0.000905044	0.0183175	_	Hypothetical protein
Os12g0528801	1.19346	up	1.23988e-05	0.000551024	_	Hypothetical gene
Os05g0438550	1.19297	up	5.16904e-06	0.000262883	_	Non-protein coding transcript
Os05g0372900	1.19047	up	1.72394e-05	0.000729709	_	Conserved hypothetical protein
Os12g0227766	1.18473	up	9.38748e-06	0.000438514	_	Hypothetical protein
Os09g0507550	1.17367	up	9.85606e-06	0.000456619	_	Hypothetical protein
Os08g0194850	1.17182	up	4.48209e-05	0.00165485	_	Hypothetical protein
Os03g0689350	1.17076	up	1.11652e-05	0.000507027	_	Hypothetical protein
Os11g0456050	1.17022	up	0.000171711	0.00503231	_	Hypothetical gene
Os10g0200700	1.16458	up	1.70107e-05	0.000721835	_	Conserved hypothetical protein
Os01g0293501	1.16051	up	0.00171577	0.0304766	_	Hypothetical protein
Os11g0650500	1.15978	up	4.05049e-05	0.00151535	_	Hypothetical conserved gene
Os08g0361000	1.15725	up	2.14423e-05	0.00087688	_	Conserved hypothetical protein
Os08g0451201	1.15666	up	2.04604e-05	0.000848005	_	Conserved hypothetical protein
Os01g0694500	1.15367	up	0.000246804	0.0067806	_	Hypothetical protein
Os02g0626532	1.14988	up	2.176e-05	0.000886653	_	Hypothetical gene
Os07g0192550	1.14863	up	0.003086	0.047034	_	Conserved hypothetical protein
Os11g0308432	1.14802	up	1.5415e-05	0.000663277	_	Hypothetical conserved gene
Os08g0160901	1.14576	up	1.10193e-05	0.000502932	_	Hypothetical protein
Os08g0511400	1.14502	up	2.21318e-05	0.000899635	_	Conserved hypothetical protein
Os06g0264432	1.13605	up	1.58764e-05	0.00067967	_	Hypothetical gene
Os02g0718100	1.13594	up	1.07081e-05	0.000490715	OsAGP22	Non-protein coding transcript
Os09g0469600	1.13082	up	1.12615e-05	0.000509857	_	Non-protein coding transcript
Os04g0450701	1.12995	up	1.18557e-05	0.000529816	OsAGP4	Hypothetical protein
Os06g0513943	1.12981	up	8.12326e-05	0.00266727	OsTHI6	Conserved hypothetical protein
Os04g0509500	1.12369	up	1.28548e-05	0.000565344	_	Hypothetical protein
Os06g0319133	1.1227	up	1.29339e-05	0.000568082	_	Non-protein coding transcript
Os07g0634900	1.12215	up	1.8082e-05	0.000760614	OsMYB86	Hypothetical conserved gene
Os12g0153600	1.12144	up	0.00104047	0.0203874	_	Conserved hypothetical protein
Os04g0137450	1.11635	up	0.00034219	0.00877397	_	Hypothetical conserved gene
Os07g0204400	1.11061	up	1.91924e-05	0.000802332	_	Conserved hypothetical protein
Os06g0715350	1.11054	up	0.000354078	0.00903766	_	Hypothetical protein
Os02g0715250	1.10654	up	0.000438949	0.0106341	_	Hypothetical genes
Os01g0848900	1.10164	up	0.000768626	0.0162348	_	Conserved hypothetical protein
Os02g0162150	1.10148	up	5.95659e-05	0.00207682	_	Hypothetical protein
Os08g0316900	1.10048	up	2.23565e-05	0.000905505	_	Hypothetical protein
Os06g0319366	1.09952	up	1.89956e-05	0.000795889	_	Hypothetical genes
Os12g0184300	1.09861	up	0.00090804	0.0183452	_	Conserved hypothetical protein
Os02g0606600	1.09803	up	7.26659e-05	0.00244777	OsCML17	Hypothetical conserved gene
Os12g0289833	1.09749	up	0.000404611	0.00998099	_	Hypothetical gene
Os08g0116100	1.09519	up	7.13422e-05	0.00241279	_	Hypothetical protein
Os01g0129800	1.09519	up	0.00131311	0.0247683	_	Conserved hypothetical protein
Os07g0551750	1.08848	up	2.61137e-05	0.00103053	_	Hypothetical protein
Os08g0280125	1.08326	up	0.000206556	0.00587036	_	Hypothetical protein
Os08g0102400	1.06977	up	0.000874171	0.0177992	OsOFP28	Hypothetical conserved gene
Os05g0525850	1.06485	up	3.79129e-05	0.00142945	_	Hypothetical protein
Os07g0510600	1.06251	up	0.000706141	0.0152404	_	Hypothetical protein
Os10g0406900	1.0605	up	0.000735102	0.0157949	_	Hypothetical conserved gene
Os04g0615550	1.05965	up	0.000565111	0.0128842	_	Hypothetical gene
Os06g0243900	1.0546	up	4.25706e-05	0.00158911	_	Hypothetical protein
Os07g0638801	1.05205	up	4.26301e-05	0.00158958	_	Hypothetical protein
Os05g0161700	1.05099	up	5.1976e-05	0.00187003	_	Hypothetical protein
Os03g0861100	1.05028	up	4.42676e-05	0.00164159	_	Conserved hypothetical protein
Os01g0701100	1.04855	up	6.22101e-05	0.00215127	_	Hypothetical protein
Os01g0221400	1.04434	up	0.00159393	0.0287566	_	Conserved hypothetical protein
Os09g0425400	1.03495	up	0.000191642	0.00553015	_	Hypothetical protein
Os11g0282900	1.03164	up	0.000144439	0.00433308	_	Hypothetical protein
Os11g0687001	1.02957	up	6.34516e-05	0.00218305	_	Hypothetical protein
Os10g0577100	1.02762	up	8.6852e-05	0.00283526	_	Conserved hypothetical protein
Os06g0696450	1.02708	up	6.64673e-05	0.00227293	_	Hypothetical protein
Os06g0565300	1.0231	up	0.000107862	0.00341242	_	Conserved hypothetical protein
Os02g0658150	1.02163	up	6.32759e-05	0.00217922	_	Hypothetical protein
Os11g0111800	1.02105	up	0.000975722	0.0193481	OsbHLH160	Conserved hypothetical protein
Os03g0368351	1.0164	up	0.000262995	0.00714991	_	Hypothetical protein
Os04g0447566	1.01574	up	0.000164676	0.00484711	_	Hypothetical gene
Os05g0503650	1.01	up	9.50962e-05	0.003063	_	Non-protein coding transcript
Os04g0436000	1.00685	up	0.000279985	0.00750998	_	Conserved hypothetical protein
Os09g0247500	1.00595	up	0.00050012	0.0118113	_	Conserved hypothetical protein
Os03g0661250	1.00058	up	9.66342e-05	0.00310073	_	Hypothetical protein
Os09g0130300	-1.00073	down	0.00033719	0.00866547	_	Hypothetical protein
Os01g0788451	-1.00329	down	0.000469807	0.0112902	_	Hypothetical protein
Os03g0243750	-1.00923	down	0.000869322	0.0177218	_	Hypothetical protein
Os01g0784500	-1.01072	down	0.000398603	0.00988568	OsRLCK44	Conserved hypothetical protein
Os05g0524575	-1.01223	down	0.000493677	0.0117166	_	Hypothetical protein
Os01g0252400	-1.01439	down	0.00298437	0.0457117	_	Hypothetical gene
Os01g0642200	-1.01843	down	0.000293909	0.00775957	_	Conserved hypothetical protein
Os02g0178300	-1.01879	down	0.000792806	0.0166023	_	Non-protein coding transcript
Os02g0753100	-1.01931	down	0.000551221	0.0126474	_	Non-protein coding transcript
Os06g0591200	-1.02174	down	0.0005224	0.0121392	_	Conserved hypothetical protein
Os11g0629150	-1.02259	down	0.000735003	0.0157949	_	Non-protein coding transcript
Os09g0518266	-1.02909	down	0.000279956	0.00750998	_	Hypothetical protein
Os04g0445025	-1.02942	down	0.000235784	0.00660516	_	Non-protein coding transcript
Os06g0230301	-1.03075	down	0.00123024	0.0235731	_	Non-protein coding transcript
Os10g0516900	-1.03108	down	0.000847548	0.0173511	_	Conserved hypothetical protein
Os03g0299400	-1.03365	down	0.000304419	0.00799337	_	Hypothetical protein
Os10g0515100	-1.03477	down	0.00133001	0.0249938	_	Hypothetical protein
Os10g0122400	-1.03583	down	0.000290714	0.00771133	_	Hypothetical protein
Os10g0122500	-1.03588	down	0.000290714	0.00771133	OsAT18	Hypothetical conserved gene
Os05g0411150	-1.0412	down	0.000354575	0.00904353	_	Hypothetical protein
Os01g0252300	-1.04497	down	0.00223396	0.0372543	_	Conserved hypothetical protein
Os01g0369950	-1.04577	down	0.000622585	0.0138343	_	Hypothetical gene
Os11g0144900	-1.05155	down	0.000280015	0.00750998	_	Conserved hypothetical protein
Os08g0171700	-1.05694	down	0.000159589	0.00473033	_	Conserved hypothetical protein
Os09g0551201	-1.06117	down	0.000651083	0.0142402	_	Hypothetical conserved gene
Os03g0699750	-1.06363	down	0.000143329	0.00430878	_	Non-protein coding transcript
Os10g0537100	-1.06682	down	0.00236277	0.0388662	_	Hypothetical conserved gene
Os06g0270982	-1.06752	down	0.00190495	0.0331407	_	Hypothetical protein
Os11g0664800	-1.0725	down	0.00142558	0.0265053	_	Hypothetical conserved gene
Os09g0457700	-1.07432	down	0.000555046	0.0127007	_	Hypothetical protein
Os01g0283300	-1.07435	down	0.000127277	0.0039203	_	Conserved hypothetical protein
Os11g0115375	-1.07717	down	0.00236277	0.0388662	_	Hypothetical protein
Os04g0567350	-1.07768	down	0.000620045	0.0137905	_	Hypothetical gene
Os08g0130300	-1.08244	down	0.000929242	0.018651	_	Hypothetical conserved gene
Os04g0581451	-1.08496	down	0.000284656	0.00761033	_	Hypothetical protein
Os07g0599900	-1.08747	down	0.000133587	0.00407387	_	Conserved hypothetical protein
Os04g0488650	-1.08785	down	0.00124211	0.0237334	_	Non-protein coding transcript
Os10g0512450	-1.09059	down	0.000192023	0.00553171	_	Hypothetical protein
Os01g0237750	-1.10061	down	0.000821978	0.0169242	_	Hypothetical conserved gene
Os04g0200000	-1.10063	down	0.00217897	0.0365359	_	Hypothetical protein
Os12g0222650	-1.10445	down	0.00195845	0.0337072	_	Hypothetical gene
Os11g0516400	-1.10835	down	0.000135722	0.00413153	_	Hypothetical conserved gene
Os11g0291800	-1.1123	down	0.00132065	0.024855	_	Hypothetical protein
Os03g0161950	-1.11499	down	0.00162587	0.0291862	_	Hypothetical conserved gene
Os10g0407450	-1.1282	down	5.80693e-05	0.00203513	_	Hypothetical protein
Os02g0131500	-1.12912	down	5.87698e-05	0.0020533	_	Hypothetical protein
Os10g0559050	-1.13287	down	5.60136e-05	0.00197743	_	Non-protein coding transcript
Os06g0294300	-1.14211	down	9.8157e-05	0.00314065	_	Hypothetical protein
Os10g0407400	-1.15278	down	3.90733e-05	0.00146503	_	Hypothetical conserved gene
Os10g0372800	-1.15362	down	5.16781e-05	0.00186129	_	Conserved hypothetical protein
Os06g0325950	-1.15414	down	0.000665209	0.0144957	_	Non-protein coding transcript
Os03g0130200	-1.15428	down	0.000544469	0.0125588	_	Conserved hypothetical protein
Os06g0294200	-1.15653	down	5.1063e-05	0.00184306	_	Conserved hypothetical protein
Os05g0355900	-1.15924	down	0.000331523	0.00855886	_	Conserved hypothetical protein
Os03g0417750	-1.16	down	5.39105e-05	0.00191117	_	Hypothetical protein
Os02g0632700	-1.1611	down	0.000509272	0.0119359	_	Conserved hypothetical protein
Os05g0163600	-1.1675	down	0.000720387	0.0155083	_	Hypothetical protein
Os01g0620900	-1.16775	down	0.000145097	0.00434263	_	Conserved hypothetical protein
Os06g0600350	-1.17177	down	0.00153779	0.0281124	_	Non-protein coding transcript
Os04g0523812	-1.17516	down	0.000126492	0.00390323	_	Conserved hypothetical protein
Os11g0668300	-1.17955	down	4.53395e-05	0.00167035	_	Hypothetical conserved gene
Os01g0647200	-1.18845	down	2.03259e-05	0.000843464	_	Hypothetical conserved gene
Os01g0521250	-1.19861	down	0.000547811	0.0125948	_	Non-protein coding transcript
Os11g0466300	-1.20741	down	0.000241889	0.0066781	_	Conserved hypothetical protein
Os05g0253301	-1.21146	down	0.000694396	0.0150445	_	Non-protein coding transcript
Os07g0137200	-1.21958	down	0.00046108	0.0111225	_	Conserved hypothetical protein
Os09g0120900	-1.22354	down	0.00225737	0.0374048	_	Non-protein coding transcript
Os08g0509300	-1.24096	down	1.4487e-05	0.000627335	_	Hypothetical protein
Os04g0550300	-1.24808	down	0.000552937	0.012661	_	Hypothetical protein
Os12g0250700	-1.24989	down	0.000139784	0.00422098	_	Conserved hypothetical protein
Os03g0304100	-1.25017	down	0.00144237	0.0267001	_	Conserved hypothetical protein
Os08g0376400	-1.26527	down	9.96321e-05	0.00318115	_	Hypothetical protein
Os12g0211000	-1.2698	down	3.81508e-05	0.00143681	_	Conserved hypothetical protein
Os07g0150901	-1.27421	down	1.26598e-05	0.000558948	_	Conserved hypothetical protein
Os08g0445250	-1.278	down	0.000123918	0.00383082	_	Hypothetical protein
Os01g0116901	-1.28079	down	2.51419e-05	0.000995667	_	Hypothetical protein
Os02g0673301	-1.28812	down	2.41554e-05	0.000961101	_	Hypothetical gene
Os07g0495175	-1.28865	down	0.000183903	0.00533872	_	Hypothetical protein
Os11g0501500	-1.29274	down	2.84923e-05	0.00110887	_	Conserved hypothetical protein
Os07g0554450	-1.30753	down	0.000789328	0.0165397	_	Hypothetical protein
Os10g0152400	-1.31221	down	9.59835e-06	0.000446515	_	Hypothetical protein
Os07g0609550	-1.32659	down	9.95639e-06	0.000459517	_	Hypothetical conserved gene
Os12g0575300	-1.32926	down	5.86666e-06	0.000293507	_	Conserved hypothetical protein
Os04g0616450	-1.3334	down	3.67603e-06	0.000194255	_	Non-protein coding transcript
Os12g0573800	-1.33579	down	0.000489529	0.0116427	_	Conserved hypothetical protein
Os01g0937012	-1.34913	down	0.000705646	0.0152394	_	Hypothetical protein
Os10g0144000	-1.34982	down	6.15048e-06	0.000305896	_	Conserved hypothetical protein
Os12g0261450	-1.35045	down	0.00058272	0.0131647	_	Non-protein coding transcript
Os09g0564400	-1.36311	down	8.54152e-07	5.4711e-05	_	Hypothetical conserved gene
Os04g0369033	-1.36641	down	0.000110476	0.00348209	_	Non-protein coding transcript
Os03g0134550	-1.38778	down	8.58364e-07	5.48769e-05	_	Hypothetical protein
Os07g0539700	-1.38916	down	1.14632e-06	7.17937e-05	_	Hypothetical conserved gene
Os06g0294100	-1.39053	down	4.72068e-06	0.000242266	_	Hypothetical protein
Os02g0683100	-1.39826	down	0.000130251	0.00399013	_	Hypothetical protein
Os02g0206550	-1.42669	down	5.50869e-05	0.00194675	_	Hypothetical protein
Os04g0568500	-1.44269	down	0.000955707	0.0190916	_	Conserved hypothetical protein
Os05g0478700	-1.45022	down	2.553e-06	0.000143426	OsWRKY84	Hypothetical conserved gene
Os03g0307333	-1.46018	down	7.84149e-07	5.0902e-05	_	Hypothetical conserved gene
Os07g0600200	-1.46156	down	6.09239e-07	4.04009e-05	_	Conserved hypothetical protein
Os01g0227350	-1.46855	down	0.000111757	0.00351267	_	Hypothetical protein
Os08g0353700	-1.46998	down	0.000142732	0.00429465	_	Conserved hypothetical protein
Os08g0176633	-1.48332	down	1.40325e-06	8.58187e-05	_	Conserved hypothetical protein
Os03g0259551	-1.49121	down	4.8832e-05	0.00177009	_	Non-protein coding transcript
Os12g0140266	-1.49533	down	1.81491e-06	0.000108064	_	Hypothetical conserved gene
Os01g0640100	-1.50607	down	2.7921e-06	0.000154801	_	Conserved hypothetical protein
Os01g0757301	-1.51519	down	5.54382e-06	0.000280257	_	Non-protein coding transcript
Os02g0163500	-1.51746	down	4.40677e-05	0.00163777	_	Conserved hypothetical protein
Os03g0247750	-1.53265	down	6.0408e-06	0.000301327	_	Hypothetical conserved gene
Os02g0228400	-1.543	down	4.20358e-08	3.82164e-06	_	Hypothetical protein
Os12g0132650	-1.55598	down	5.58686e-08	4.97231e-06	_	Non-protein coding transcript
Os12g0117900	-1.56046	down	0.000635251	0.0140053	_	Hypothetical conserved gene
Os01g0910500	-1.56286	down	2.63105e-08	2.5351e-06	_	Conserved hypothetical protein
Os08g0201600	-1.56426	down	0.00128051	0.0243297	_	Non-protein coding transcript
Os07g0115800	-1.571	down	5.48993e-05	0.00194215	_	Hypothetical conserved gene
Os06g0523300	-1.57977	down	4.54549e-06	0.000235419	_	Conserved hypothetical protein
Os03g0823550	-1.59109	down	1.32684e-06	8.18861e-05	_	Hypothetical protein
Os07g0241050	-1.6117	down	0.000272597	0.00736362	_	Hypothetical protein
Os01g0784450	-1.61327	down	1.92884e-07	1.47254e-05	_	Hypothetical protein
Os04g0609400	-1.61801	down	1.12838e-07	9.17353e-06	_	Hypothetical protein
Os01g0912850	-1.61929	down	4.44487e-05	0.0016447	_	Conserved hypothetical protein
Os05g0374000	-1.63425	down	1.23599e-08	1.27442e-06	_	Hypothetical protein
Os07g0221300	-1.64272	down	4.76112e-08	4.27112e-06	_	Hypothetical conserved gene
Os10g0516150	-1.67867	down	0.000311218	0.00812773	_	Non-protein coding transcript
Os07g0137600	-1.68321	down	0.000311218	0.00812773	_	Conserved hypothetical protein
Os06g0180300	-1.71211	down	5.70571e-06	0.000286727	_	Conserved hypothetical protein
Os06g0639700	-1.71621	down	2.58239e-06	0.000144837	_	Hypothetical protein
Os06g0513050	-1.72603	down	0.00128599	0.0243653	OsTHI3	Conserved hypothetical protein
Os09g0452750	-1.73887	down	0.000457387	0.0110413	_	Non-protein coding transcript
Os04g0357700	-1.74784	down	4.45613e-05	0.00164706	OsRALF-13	Hypothetical conserved gene
Os02g0216400	-1.75723	down	6.08252e-05	0.00211202	_	Conserved hypothetical protein
Os12g0439201	-1.76053	down	1.21622e-07	9.7935e-06	_	Hypothetical gene
Os12g0274750	-1.77508	down	4.41767e-06	0.000229855	_	Hypothetical gene
Os12g0532500	-1.78579	down	1.02262e-08	1.07075e-06	_	Conserved hypothetical protein
Os03g0109650	-1.90253	down	2.60359e-06	0.000145784	_	Hypothetical conserved gene
Os10g0442466	-1.91689	down	4.82974e-11	7.35773e-09	_	Hypothetical protein
Os01g0216951	-1.94278	down	1.15784e-07	9.36801e-06	_	Non-protein coding transcript
Os08g0352100	-1.9434	down	2.31967e-08	2.25435e-06	_	Conserved hypothetical protein
Os12g0575400	-1.96115	down	8.87693e-10	1.12441e-07	_	Conserved hypothetical protein
Os11g0171350	-1.96523	down	4.32365e-05	0.00160865	_	Non-protein coding transcript
Os12g0516200	-1.96987	down	6.15482e-08	5.39264e-06	_	Conserved hypothetical protein
Os06g0713600	-2.01161	down	6.11598e-12	1.11206e-09	_	Non-protein coding transcript
Os06g0514100	-2.03409	down	2.9209e-06	0.000160365	Osthi7	Conserved hypothetical protein
Os05g0570000	-2.04259	down	0.000117888	0.00367463	_	Non-protein coding transcript
Os10g0432200	-2.10552	down	7.97737e-14	1.89996e-11	_	Conserved hypothetical protein
Os06g0147600	-2.1105	down	8.958e-06	0.000421949	_	Conserved hypothetical protein
Os02g0582900	-2.20232	down	3.84888e-13	8.34417e-11	_	Conserved hypothetical protein
Os06g0612550	-2.23925	down	0.000917882	0.0184865	_	Hypothetical protein
Os12g0291733	-2.27455	down	1.3663e-07	1.0924e-05	_	Hypothetical gene
Os11g0516800	-2.42243	down	1.2236e-16	3.56744e-14	_	Hypothetical protein
Os12g0291066	-2.47072	down	7.15406e-12	1.28016e-09	_	Hypothetical gene
Os11g0274700	-2.62537	down	6.56753e-19	2.15644e-16	OsRLCK322	Hypothetical conserved gene
Os11g0518900	-2.64632	down	1.92084e-20	7.06117e-18	_	Conserved hypothetical protein
Os10g0162848	-2.67959	down	0.000287883	0.00766027	_	Non-protein coding transcript
Os11g0517800	-2.71321	down	1.11803e-19	3.81937e-17	_	Conserved hypothetical protein
Os04g0383100	-2.73071	down	0.000287883	0.00766027	OsRALF-15	Conserved hypothetical protein
Os02g0552700	-2.76976	down	6.16327e-20	2.12696e-17	OsZFP6	Conserved hypothetical protein
Os08g0153101	-2.83435	down	3.93445e-17	1.19877e-14	_	Non-protein coding transcript
Os09g0304400	-2.89464	down	3.25754e-13	7.10774e-11	_	Conserved hypothetical protein
Os11g0513500	-2.975	down	8.30017e-23	3.46558e-20	_	Conserved hypothetical protein
Os11g0517400	-3.04648	down	3.03103e-23	1.28137e-20	_	Conserved hypothetical protein
Os11g0508301	-3.10643	down	1.59664e-16	4.61525e-14	_	Hypothetical gene
Os08g0347000	-3.11347	down	7.8155e-13	1.652e-10	_	Hypothetical conserved gene
Os08g0203501	-3.24014	down	4.63022e-16	1.31592e-13	_	Non-protein coding transcript
Os11g0513000	-3.46926	down	4.2671e-30	2.48816e-27	_	Hypothetical conserved gene
Os06g0215925	-3.56204	down	9.41795e-23	3.85086e-20	_	Non-protein coding transcript
Os05g0367200	-3.68641	down	1.83379e-29	1.03365e-26	_	Conserved hypothetical protein
Os11g0513900	-3.86274	down	5.14699e-38	4.46337e-35	_	Conserved hypothetical protein
Os11g0518600	-4.00497	down	5.44702e-16	1.52246e-13	_	Conserved hypothetical protein
Os06g0628150	-4.81378	down	9.62315e-11	1.40282e-08	_	Non-protein coding transcript
Os09g0528500	-4.8394	down	2.45025e-34	1.8415e-31	_	Hypothetical protein
Os09g0521350	-6.07529	down	3.42713e-22	1.34774e-19	_	Conserved hypothetical protein
Os02g0145200	-6.91586	down	2.15931e-50	3.04282e-47	_	Conserved hypothetical protein
Os03g0426350	-6.95301	down	1.28327e-32	8.8572e-30	_	Conserved hypothetical protein
Os06g0628032	-10.7059	down	8.34506e-17	2.49761e-14	_	Conserved hypothetical protein
Os10g0360600	-13.0275	down	2.65058e-50	3.5857e-47	_	Non-protein coding transcript
