# Supplementary material for: Rice transcription factors OsNIGT2/3 regulate nitrogen acquisition by repressing OsNRTs and OsAMTs under high-nitrogen conditions
Source: Front Plant Sci. 2025 Jul 2;16:1591808. doi: 10.3389/fpls.2025.1591808 (PMC12263960; doi:10.3389/fpls.2025.1591808)
Supplement: Supplementary file 4 [file Table4.xlsx]

## Sheet: 0.5 h
	log2FoldChange	padj
MSTRG.18288	-5.15461	1.49e-246	Os03g0445700	LOC_Os03g33090	AT5G67420.1	ASL39,LBD37	LOB domain-containing protein 37
MSTRG.25850	-7.64699	1.44e-136	Os05g0517600	LOC_Os05g44140	AT2G16060.1	AHB1,ARATH GLB1,ATGLB1,GLB1,HB1,NSHB1	hemoglobin 1
MSTRG.23112	-4.29036	2.62e-109	Os04g0640850	LOC_Os04g54830	AT5G64550.1		loricrin-related
MSTRG.15280	-8.08907	2.44e-107	Os02g0770800	LOC_Os02g53130	AT1G77760.1	GNR1,NIA1,NR1	nitrate reductase 1
MSTRG.7751	-4.58036	4.17e-107	Os11g0184900	LOC_Os11g08210	AT5G08790.1	anac081,ATAF2	NAC (No Apical Meristem) domain transcriptional regulator superfamily protein
MSTRG.23692	-8.3896	4.2e-99	Os05g0114400	LOC_Os05g02390	AT5G59820.1	RHL41,ZAT12	C2H2-type zinc finger family protein
MSTRG.29641	-4.10602	1.09e-92	Os07g0119300	LOC_Os07g02800	AT2G03500.1	0	Homeodomain-like superfamily protein
MSTRG.1715	-4.03886	1.95e-84	Os01g0357100	LOC_Os01g25484	AT2G15620.1	ATHNIR,NIR,NIR1	nitrite reductase 1
MSTRG.25358	-4.4514	4.88e-77	Os05g0443500	LOC_Os05g37140	AT2G27510.1	ATFD3,FD3	ferredoxin 3
MSTRG.21744	-3.78329	4.33e-76	Os04g0455700	LOC_Os04g38320	0	0	0
MSTRG.13228	-4.6096	3.36e-73	Os02g0325600	LOC_Os02g22020	AT1G25550.1	0	myb-like transcription factor family protein
MSTRG.10720	-5.41774	1.1e-72	Os12g0438600	LOC_Os12g25200	AT3G27170.1	ATCLC-B,CLC-B	chloride channel B
MSTRG.25413	-3.53229	1.17e-71
MSTRG.30486	-4.16652	1.06e-69	Os07g0406300	LOC_Os07g22350	AT5G13110.1	G6PD2	glucose-6-phosphate dehydrogenase 2
MSTRG.18552	-5.58926	2.39e-69	Os03g0609500	LOC_Os03g41330	AT5G67420.1	ASL39,LBD37	LOB domain-containing protein 37
MSTRG.2600	-3.88284	4.33e-68	Os01g0631200	LOC_Os01g44050	AT5G40850.1	UPM1	urophorphyrin methylase 1
MSTRG.635	-3.11288	1.91e-67	Os01g0179800	LOC_Os01g08460	AT3G24460.1	0	Serinc-domain containing serine and sphingolipid biosynthesis protein
MSTRG.2498	-4.46253	3.02e-67	Os01g0624700	LOC_Os01g43550	AT4G01250.1	AtWRKY22,WRKY22	WRKY family transcription factor
MSTRG.21899	-2.23742	9.45e-47	Os04g0475600	LOC_Os04g39980	AT1G14130.1	0	2-oxoglutarate (2OG) and Fe(II)-dependent oxygenase superfamily protein
MSTRG.16832	-4.35855	7.65e-46	Os03g0233000	LOC_Os03g13050	AT2G23790.1	0	Protein of unknown function (DUF607)
MSTRG.3677	-2.38395	9e-44	Os01g0780800	LOC_Os01g57240	AT4G28190.1	ULT,ULT1	Developmental regulator, ULTRAPETALA
MSTRG.30484	-4.87964	9.73e-42	Os07g0406350	None
MSTRG.9593	-3.29846	1.77e-41	Os12g0100200	LOC_Os12g01020	AT2G28780.1	0	0
MSTRG.34099	-2.91754	1.77e-41
MSTRG.34098	-2.91656	3.05e-41
MSTRG.4597	-3.41161	9.4e-41	Os01g0908200	LOC_Os01g68020	AT3G48360.1	ATBT2,BT2	BTB and TAZ domain protein 2
MSTRG.5280	-2.42268	2.56e-39	Os10g0130600	LOC_Os10g04060	AT3G14470.1	0	NB-ARC domain-containing disease resistance protein
MSTRG.36229	-6.81361	1.4e-38	Os09g0484900	LOC_Os09g31130	AT5G47560.1	ATSDAT,ATTDT,TDT	tonoplast dicarboxylate transporter
MSTRG.24885	-5.18491	2.37e-37	Os05g0359500	LOC_Os05g29150	AT2G17450.1	RHA3A	RING-H2 finger A3A
MSTRG.7164	-3.11385	3.82e-37	Os11g0100300	LOC_Os11g01030	AT2G28780.1	0	0
MSTRG.15247	-4.61281	3.82e-37	Os02g0765900	LOC_Os02g52730	AT2G15620.1	ATHNIR,NIR,NIR1	nitrite reductase 1
MSTRG.19665	-3.86183	1.07e-36	Os03g0784700	LOC_Os03g57120	AT4G05390.1	ATRFNR1,RFNR1	root FNR 1
MSTRG.34028	-4.39072	1.63e-35	Os08g0468200	None
MSTRG.17242	-1.94655	3.48e-35	Os03g0277100	LOC_Os03g16910	AT2G37570.1	SLT1	HSP20-like chaperones superfamily protein
MSTRG.4598	-4.26191	3.5e-34	Os01g0908301	None
MSTRG.34029	-3.43109	3.02e-33	Os08g0468700	LOC_Os08g36500	AT1G77760.1	GNR1,NIA1,NR1	nitrate reductase 1
MSTRG.27498	1.53981	4.51e-33	Os06g0250600	LOC_Os06g14030	AT3G02850.1	SKOR	STELAR K+ outward rectifier
MSTRG.31471	-1.97315	7.56e-33	Os07g0589000	LOC_Os07g40000	AT5G67420.1	ASL39,LBD37	LOB domain-containing protein 37
MSTRG.23300	-2.78158	4.1e-31	Os04g0665600	LOC_Os04g56990	AT5G06800.1	0	myb-like HTH transcriptional regulator family protein
MSTRG.1504	-3.74085	5.18e-31	Os01g0314800	LOC_Os01g21250	AT4G02380.1	AtLEA5,SAG21	senescence-associated gene 21
MSTRG.19729	-1.18306	5.28e-29	Os03g0799000	LOC_Os03g58470
MSTRG.4646	-3.38185	9.53e-29	Os01g0915000	LOC_Os01g68650	AT3G07350.1	0	Protein of unknown function (DUF506)
MSTRG.22244	-3.95523	6.14e-28	Os04g0523500	LOC_Os04g44230	AT3G63440.1	ATCKX6,ATCKX7,CKX6	cytokinin oxidase/dehydrogenase 6
MSTRG.14603	-4.12749	7.39e-27	Os02g0676400	LOC_Os02g45380	AT5G52050.1	0	MATE efflux family protein
MSTRG.28314	-2.18227	2.17e-26	Os06g0548100	LOC_Os06g35550
MSTRG.21292	-3.72478	6.1e-26	Os04g0389100	LOC_Os04g31960	AT3G48560.1	AHAS,ALS,CSR1,IMR1,TZP5	chlorsulfuron/imidazolinone resistant 1
MSTRG.21778	-3.1685	6.71e-26	Os04g0460350	None
MSTRG.19482	-3.34264	1.75e-25	Os03g0764600	LOC_Os03g55590	AT1G13300.1	HRS1	myb-like transcription factor family protein
MSTRG.26688	-1.59314	5.03e-25	Os06g0130400	LOC_Os06g03990	AT5G51690.1	ACS12	1-amino-cyclopropane-1-carboxylate synthase 12
MSTRG.1994	-1.57028	1.6e-23	Os01g0525800	None
MSTRG.25386	-1.89193	2.54e-23	Os05g0449900	LOC_Os05g37730	AT2G38090.1	0	Duplicated homeodomain-like superfamily protein
MSTRG.36652	-1.31734	2.72e-23	Os09g0547300	LOC_Os09g37520	AT4G35240.1	0	Protein of unknown function (DUF630 and DUF632)
MSTRG.13288	-1.91364	3.06e-23	Os02g0438601	LOC_Os02g24205	0	0	0
MSTRG.21697	-1.19012	4.21e-23
MSTRG.22640	-2.90685	4.7e-23	Os04g0581600	LOC_Os04g49250	AT1G26570.1	ATUGD1,UGD1	UDP-glucose dehydrogenase 1
MSTRG.22156	-2.12344	1.02e-22	Os04g0508500	LOC_Os04g42950	AT4G13480.1	AtMYB79,MYB79	myb domain protein 79
MSTRG.14054	2.84692	2.14e-22	Os02g0592833	LOC_Os02g37970	AT5G49120.1	0	Protein of unknown function (DUF581)
MSTRG.4188	-2.62876	9.75e-22	Os01g0854000	LOC_Os01g63480	AT2G39980.1	0	HXXXD-type acyl-transferase family protein
MSTRG.3464	-3.79794	1.31e-21	Os01g0752500	LOC_Os01g54890	AT5G47220.1	ATERF-2,ATERF2,ERF2	ethylene responsive element binding factor 2
MSTRG.24891	-3.02938	1.44e-21	Os05g0360400	LOC_Os05g29710	AT3G18930.1	0	RING/U-box superfamily protein
MSTRG.28764	-2.74641	2.65e-21	Os06g0633100	LOC_Os06g42660	AT2G24762.1	AtGDU4,GDU4	glutamine dumper 4
MSTRG.4627	-2.72939	9.38e-21
MSTRG.19794	-4.34061	2.69e-20	Os03g0807900	LOC_Os03g59320	AT5G19855.1	0	Chaperonin-like RbcX protein
MSTRG.3830	1.94685	5.2e-20	Os01g0802700	LOC_Os01g58860	AT1G77110.1	PIN6	Auxin efflux carrier family protein
MSTRG.16290	1.4454	6.06e-20	Os03g0162500	LOC_Os03g06680	AT2G38820.2	0	Protein of unknown function (DUF506)
MSTRG.1710	-5.07258	6.45e-20	Os01g0357150	None
MSTRG.30905	-2.20381	1.16e-19	Os07g0509800	LOC_Os07g32570	AT4G21990.1	APR3,ATAPR3,PRH-26,PRH26	APS reductase 3
MSTRG.31079	-1.32517	1.66e-19
MSTRG.16838	-3.47701	1.71e-19	Os03g0233900	LOC_Os03g13140	AT2G16060.1	AHB1,ARATH GLB1,ATGLB1,GLB1,HB1,NSHB1	hemoglobin 1
MSTRG.5022	-3.73308	3.18e-19	Os01g0962100	LOC_Os01g73110	AT5G45310.1	0	0
MSTRG.20137	-2.72315	4.49e-19	Os03g0838800	LOC_Os03g62230	AT1G34370.1	STOP1	C2H2 and C2HC zinc fingers superfamily protein
MSTRG.14960	-3.80713	8.38e-19	Os02g0728001	LOC_Os02g49560	AT3G30530.1	ATBZIP42,bZIP42	basic leucine-zipper 42
MSTRG.8062	1.17586	1.34e-18	Os11g0247000	LOC_Os11g14190	AT3G59900.1	ARGOS	auxin-regulated gene involved in organ size
MSTRG.25933	-2.9018	2.29e-18	Os05g0525900	LOC_Os05g45020	AT2G25900.1	ATCTH,ATTZF1	Zinc finger C-x8-C-x5-C-x3-H type family protein
MSTRG.12163	-2.02777	2.6e-18	Os02g0157950	None
MSTRG.4143	-1.4726	3.21e-18
MSTRG.16857	-1.99052	3.42e-18	Os03g0217900	LOC_Os03g11840	0	0	0
MSTRG.2641	-3.74452	3.62e-18
MSTRG.25417	-1.64164	1.17e-17	Os05g0455400	LOC_Os05g38140	AT5G54680.1	bHLH105,ILR3	basic helix-loop-helix (bHLH) DNA-binding superfamily protein
MSTRG.31448	-2.28874	1.27e-17	Os07g0592600	LOC_Os07g40290	AT4G37390.1	AUR3,BRU6,GH3-2,GH3.2,YDK1	Auxin-responsive GH3 family protein
MSTRG.15222	-1.38631	1.35e-17	Os02g0766700	LOC_Os02g52780	AT3G19290.1	ABF4,AREB2	ABRE binding factor 4
MSTRG.6832	1.94827	1.36e-17	Os10g0544600	LOC_Os10g39770	AT4G35840.1	0	RING/U-box superfamily protein
MSTRG.21724	-1.39734	1.86e-17	Os04g0450900	LOC_Os04g37790	AT4G40020.1	0	Myosin heavy chain-related protein
MSTRG.32588	-3.57183	2.82e-17	Os08g0151900	LOC_Os08g05580	AT4G10380.1	NIP5;1,NLM6,NLM8	NOD26-like intrinsic protein 5;1
MSTRG.3151	1.21898	3.02e-17	Os01g0712700	LOC_Os01g51540	AT2G19570.1	AT-CDA1,CDA1,DESZ	cytidine deaminase 1
MSTRG.14109	-1.30891	3.24e-17	LOC_Os02g39570
MSTRG.7028	-1.01053	3.31e-17	Os10g0564200	LOC_Os10g41460	AT2G44730.1	0	Alcohol dehydrogenase transcription factor Myb/SANT-like family protein
MSTRG.2556	-1.8942	3.57e-17	Os01g0621900	LOC_Os01g43370	AT1G64140.1	0	0
MSTRG.12920	-1.53772	6.44e-17	Os02g0258900	LOC_Os02g15870	AT2G31955.2	CNX2	cofactor of nitrate reductase and xanthine dehydrogenase 2
MSTRG.26419	1.1066	7.79e-17	Os05g0589400	LOC_Os05g51160	AT5G47390.1	0	myb-like transcription factor family protein
MSTRG.11348	-1.66481	2.34e-16	Os12g0586300	LOC_Os12g39640	AT2G03500.1	0	Homeodomain-like superfamily protein
MSTRG.34027	-3.06242	2.37e-16
MSTRG.28670	1.00351	2.7e-16	Os06g0612800	LOC_Os06g41010	AT1G51200.3	0	A20/AN1-like zinc finger family protein
MSTRG.5426	-1.63559	3.24e-16	Os10g0161800	LOC_Os10g07440	AT4G28290.1	0	0
MSTRG.18512	1.09219	3.63e-16	Os03g0602300	LOC_Os03g40540	AT3G30180.1	BR6OX2,CYP85A2	brassinosteroid-6-oxidase 2
MSTRG.4313	1.18686	5.82e-16	Os01g0875700	LOC_Os01g65480	AT4G28480.1	0	DNAJ heat shock family protein
MSTRG.26460	1.31118	7.33e-16	Os05g0592300	LOC_Os05g51470	AT5G39890.1	0	Protein of unknown function (DUF1637)
MSTRG.15223	-1.82253	1.2e-15
MSTRG.17693	1.54218	1.8e-15	Os03g0338000	LOC_Os03g21960	AT3G08860.1	PYD4	PYRIMIDINE 4
MSTRG.21358	1.53587	2.17e-15	Os04g0400800	LOC_Os04g32840	0	0	0
MSTRG.18483	1.22775	2.17e-15	Os03g0596800	LOC_Os03g40000	0	0	0
MSTRG.25407	-3.96869	2.74e-15	Os05g0454500	LOC_Os05g38040	AT3G55646.1	0	0
MSTRG.26178	-1.29238	2.75e-15	Os05g0560400	LOC_Os05g48670	AT1G53320.1	AtTLP7,TLP7	tubby like protein 7
MSTRG.22544	2.64905	5.21e-15	Os04g0567200	LOC_Os04g47930	AT4G00910.1	0	Aluminium activated malate transporter family protein
MSTRG.36312	-2.18558	5.92e-15	Os09g0502500	LOC_Os09g32570	AT4G13010.1	0	Oxidoreductase, zinc-binding dehydrogenase family protein
MSTRG.26381	1.68286	8.64e-15	Os05g0584600	LOC_Os05g50750	AT5G52882.1	0	P-loop containing nucleoside triphosphate hydrolases superfamily protein
MSTRG.2939	-2.29601	1.05e-14
MSTRG.10277	3.43336	1.45e-14	Os12g0210500	LOC_Os12g10750	0	0	0
MSTRG.24856	-1.35215	2.15e-14	Os05g0367400	LOC_Os05g30454	AT1G02880.3	TPK1	thiamin pyrophosphokinase1
MSTRG.12677	-4.46864	2.83e-14	Os02g0220000	None
MSTRG.6504	-2.82381	3.04e-14	Os10g0492900	LOC_Os10g35070	AT5G08380.1	AGAL1,AtAGAL1	alpha-galactosidase 1
MSTRG.8655	-2.60535	3.74e-14	Os11g0484500	LOC_Os11g29400	AT1G64190.1	0	6-phosphogluconate dehydrogenase family protein
MSTRG.29057	-2.13802	5.44e-14	Os06g0673800	LOC_Os06g46140	0	0	0
MSTRG.4029	-3.97135	5.74e-14	Os01g0832600	LOC_Os01g61610	AT5G05600.1	0	2-oxoglutarate (2OG) and Fe(II)-dependent oxygenase superfamily protein
MSTRG.24852	-3.75077	9.41e-14	Os05g0368000	LOC_Os05g30500	0	0	0
MSTRG.18802	-2.85513	1.16e-13
MSTRG.36794	-1.23132	1.16e-13
MSTRG.3065	-2.72285	1.16e-13	Os01g0699100	LOC_Os01g50370	AT4G26890.1	MAPKKK16	mitogen-activated protein kinase kinase kinase 16
MSTRG.254	-2.23298	1.17e-13	Os01g0130900	LOC_Os01g03980	0	0	0
MSTRG.10417	-2.79382	1.76e-13	Os12g0242500	LOC_Os12g13910	AT5G63350.1	0	0
MSTRG.33948	-1.62006	1.76e-13	Os08g0452900	LOC_Os08g35160	AT3G14200.1	0	Chaperone DnaJ-domain superfamily protein
MSTRG.11787	-6.40799	1.87e-13	Os02g0112600	LOC_Os02g02190	AT1G08090.1	ACH1,ATNRT2.1,ATNRT2:1,LIN1,NRT2,NRT2.1,NRT2:1,NRT2;1AT	nitrate transporter 2:1
MSTRG.15735	-2.03165	2.14e-13	Os02g0822900	LOC_Os02g57700	AT2G45910.1	0	U-box domain-containing protein kinase family protein
MSTRG.5606	-1.80391	2.3e-13	Os10g0203000	LOC_Os10g13550	AT5G54130.2	0	Calcium-binding endonuclease/exonuclease/phosphatase family
MSTRG.36039	-1.31905	2.36e-13	Os09g0471800	LOC_Os09g29600	AT1G21270.1	WAK2	wall-associated kinase 2
MSTRG.31031	-2.47241	2.63e-13	Os07g0530600	LOC_Os07g34640	AT4G21210.1	ATRP1,RP1	PPDK regulatory protein
MSTRG.31305	-1.54852	2.91e-13	Os07g0571300	LOC_Os07g38370	0	0	0
MSTRG.11592	-1.83804	3.28e-13	Os12g0625200	LOC_Os12g43000	0	0	0
MSTRG.35283	-2.84505	3.97e-13	Os09g0325700	LOC_Os09g15670	AT1G07430.1	HAI2	highly ABA-induced PP2C gene 2
MSTRG.28216	-1.46264	5.06e-13
MSTRG.22658	-3.08725	5.79e-13	Os04g0584100	LOC_Os04g49460	AT5G06740.1	0	Concanavalin A-like lectin protein kinase family protein
MSTRG.28649	-1.77704	7.11e-13
MSTRG.32053	1.30875	9.81e-13	Os07g0671400	LOC_Os07g47480	AT5G27690.1	0	Heavy metal transport/detoxification superfamily protein
MSTRG.2802	-2.42036	1.23e-12		LOC_Os01g47280	AT3G01516.1
MSTRG.13759	-1.92991	1.56e-12	Os02g0550800	LOC_Os02g34580	AT2G38290.1	AMT2,AMT2;1,ATAMT2	ammonium transporter 2
MSTRG.11786	-6.61949	2.09e-12	Os02g0112100	LOC_Os02g02170	AT1G08090.1	ACH1,ATNRT2.1,ATNRT2:1,LIN1,NRT2,NRT2.1,NRT2:1,NRT2;1AT	nitrate transporter 2:1
MSTRG.26122	-1.32004	2.11e-12	Os05g0551000	LOC_Os05g47780	AT3G18290.1	BTS,EMB2454	zinc finger protein-related
MSTRG.35622	-1.09321	3.3e-12	Os09g0407700	LOC_Os09g24230	AT2G38740.1	0	Haloacid dehalogenase-like hydrolase (HAD) superfamily protein
MSTRG.7582	-1.49481	4.02e-12
MSTRG.11974	-2.69408	5.2e-12	Os02g0131850	None
MSTRG.2678	-3.16306	6.4e-12	Os01g0645900	LOC_Os01g45830	AT1G80310.1	0	sulfate transmembrane transporters
MSTRG.27208	-1.69112	7.17e-12
MSTRG.1992	-2.16601	7.17e-12
MSTRG.20132	-1.23087	8.25e-12
MSTRG.7931	-1.15999	8.68e-12	Os11g0226800	LOC_Os11g11950	AT3G07040.1	RPM1,RPS3	NB-ARC domain-containing disease resistance protein
MSTRG.19488	-1.72114	2.28e-11
MSTRG.16984	-1.5797	2.6e-11	Os03g0243100	LOC_Os03g13950	AT2G16700.1	ADF5,ATADF5	actin depolymerizing factor 5
MSTRG.352	-1.14109	3.15e-11	Os01g0142500	LOC_Os01g04930	AT2G38090.1	0	Duplicated homeodomain-like superfamily protein
MSTRG.31652	1.82293	3.21e-11	Os07g0617100	LOC_Os07g42520	AT1G55210.1	0	Disease resistance-responsive (dirigent-like protein) family protein
MSTRG.23286	-1.18744	3.5e-11	Os04g0663700	LOC_Os04g56790	AT5G39590.1	0	TLD-domain containing nucleolar protein
MSTRG.22638	-1.59697	3.89e-11	Os04g0581400	LOC_Os04g49230	AT2G46870.1	NGA1	AP2/B3-like transcriptional factor family protein
MSTRG.23155	-1.15829	4.02e-11	Os04g0645100	LOC_Os04g55230	AT4G28080.1	0	Tetratricopeptide repeat (TPR)-like superfamily protein
MSTRG.6012	-2.62805	4.23e-11	Os10g0407450	None
MSTRG.17594	-2.07721	4.73e-11	Os03g0325600	LOC_Os03g20910	AT3G03660.1	WOX11	WUSCHEL related homeobox 11
MSTRG.28481	-1.8869	5.76e-11	Os06g0579600	None
MSTRG.23166	-1.45251	7.48e-11	Os04g0649600	LOC_Os04g55610	0	0	0
MSTRG.7757	-3.15586	7.67e-11	Os11g0184800	LOC_Os11g08200	AT4G33490.2	0	Eukaryotic aspartyl protease family protein
MSTRG.11910	-2.21531	7.81e-11	Os02g0124866	None
MSTRG.31685	-3.54149	8.34e-11	Os07g0624100	LOC_Os07g43120
MSTRG.22641	-2.43485	8.71e-11	Os04g0581502	None
MSTRG.26258	-1.04421	8.96e-11	Os05g0571600	LOC_Os05g49670	0	0	0
MSTRG.1045	-1.18698	9.45e-11
MSTRG.35942	-2.85866	1.14e-10	Os09g0452800	LOC_Os09g27940	AT2G03200.1	0	Eukaryotic aspartyl protease family protein
MSTRG.23317	-2.73058	1.32e-10	Os04g0667300	None
MSTRG.28258	-2.01568	1.36e-10	Os06g0534200	LOC_Os06g34330	0	0	0
MSTRG.23386	-1.31164	1.52e-10	Os04g0673300	LOC_Os04g57720	AT5G62920.1	ARR6	response regulator 6
MSTRG.17929	-2.00487	1.68e-10
MSTRG.26176	-1.27497	1.72e-10
MSTRG.11572	1.3185	1.72e-10	Os12g0623600	LOC_Os12g42860	AT5G39890.1	0	Protein of unknown function (DUF1637)
MSTRG.23225	-2.1532	1.75e-10	Os04g0655300	LOC_Os04g56110	AT4G32300.1	SD2-5	S-domain-2 5
MSTRG.8656	-1.52283	2.07e-10
MSTRG.4059	-3.65133	2.11e-10	Os01g0834800	LOC_Os01g61840	0	0	0
MSTRG.3851	-3.31274	2.48e-10	Os01g0816100	LOC_Os01g60020	AT5G63790.1	ANAC102,NAC102	NAC domain containing protein 102
MSTRG.15254	-2.14478	2.68e-10	Os02g0767400	LOC_Os02g52850	AT5G35370.1	0	S-locus lectin protein kinase family protein
MSTRG.29039	-1.77184	2.84e-10
MSTRG.11403	2.87093	3.86e-10	Os12g0594950	LOC_Os12g40330	0	0	0
MSTRG.14611	-2.35654	4.58e-10	Os02g0678200	LOC_Os02g45520	AT1G63010.3	0	Major Facilitator Superfamily with SPX (SYG1/Pho81/XPR1) domain-containing protein
MSTRG.2853	-1.15042	5.98e-10	Os01g0667800	LOC_Os01g47750	AT5G42820.2	ATU2AF35B,U2AF35B	Zinc finger C-x8-C-x5-C-x3-H type family protein
MSTRG.23370	-1.46211	7.75e-10	Os04g0671200	LOC_Os04g57550	AT3G59050.1	ATPAO3,PAO3	polyamine oxidase 3
MSTRG.22217	1.91944	8.47e-10	Os04g0517500	LOC_Os04g43710	AT1G08650.1	ATPPCK1,PPCK1	phosphoenolpyruvate carboxylase kinase 1
MSTRG.19949	-1.48829	9.16e-10	Os03g0817200	LOC_Os03g60260	AT3G11900.1	ANT1	aromatic and neutral transporter 1
MSTRG.18837	-1.74213	9.21e-10	Os03g0666850	None
MSTRG.16173	-1.03615	1e-09	Os03g0139200	LOC_Os03g04600	AT2G33360.2	0	Protein of unknown function (DUF3527)
MSTRG.2854	-2.25924	1.12e-09	Os01g0667900	LOC_Os01g47760	AT1G28480.1	GRX480,roxy19	Thioredoxin superfamily protein
MSTRG.3841	-1.82662	1.25e-09	Os01g0804900	LOC_Os01g59050	AT3G56630.1	CYP94D2	cytochrome P450, family 94, subfamily D, polypeptide 2
MSTRG.24999	-3.19587	1.66e-09
MSTRG.24998	-3.19587	1.66e-09
MSTRG.35225	-1.45426	1.76e-09	Os09g0313550	None
MSTRG.22355	-2.44775	1.85e-09	Os04g0538400	LOC_Os04g45520	AT3G43660.1	0	Vacuolar iron transporter (VIT) family protein
MSTRG.17043	1.13703	2.18e-09	Os03g0250200	LOC_Os03g14610	AT5G42560.1	0	Abscisic acid-responsive (TB2/DP1, HVA22) family protein
MSTRG.7165	-2.27877	2.74e-09	Os11g0100600	LOC_Os11g01040	AT2G39420.1	0	alpha/beta-Hydrolases superfamily protein
MSTRG.23191	-1.49267	2.96e-09
MSTRG.340	-1.17072	3.61e-09	Os01g0138900	LOC_Os01g04630	AT3G18270.1	CYP77A5P	cytochrome P450, family 77, subfamily A, polypeptide 5 pseudogene
MSTRG.9594	-2.28459	3.61e-09	Os12g0100500	LOC_Os12g01030	AT2G39420.1	0	alpha/beta-Hydrolases superfamily protein
MSTRG.27596	-1.07326	3.62e-09	Os06g0273700	LOC_Os06g16250	AT5G15890.1	TBL21	TRICHOME BIREFRINGENCE-LIKE 21
MSTRG.18953	-3.40628	3.62e-09	Os03g0684800	LOC_Os03g48020	0	0	0
MSTRG.33825	-2.87413	3.72e-09	Os08g0431700	LOC_Os08g33479	0	0	0
MSTRG.28939	-1.35137	3.72e-09	Os06g0654300	LOC_Os06g44410	AT5G10720.1	AHK5,CKI2,HK5	histidine kinase 5
MSTRG.27863	1.43898	4.37e-09	Os06g0327400	LOC_Os06g22150	0	0	0
MSTRG.14985	1.5606	5.17e-09
MSTRG.1708	-1.34312	5.54e-09	Os01g0359600	LOC_Os01g25740	AT3G14460.1	0	LRR and NB-ARC domains-containing disease resistance protein
MSTRG.16621	-2.59383	5.86e-09	Os03g0190300	LOC_Os03g09070	AT1G78230.1	0	Outer arm dynein light chain 1 protein
MSTRG.23453	-2.2434	6.22e-09	Os04g0683700	LOC_Os04g58710	AT3G48990.1	0	AMP-dependent synthetase and ligase family protein
MSTRG.14042	-3.69697	7.51e-09	Os02g0595900	LOC_Os02g38230	AT5G50200.2	ATNRT3.1,NRT3.1,WR3	nitrate transmembrane transporters
MSTRG.26487	1.34196	1.13e-08	Os05g0595300	LOC_Os05g51690	AT5G53420.1	0	CCT motif family protein
MSTRG.31959	1.94324	1.13e-08	Os07g0660100	None
MSTRG.12563	-1.07191	1.21e-08	Os02g0204700	LOC_Os02g11020	AT2G26710.1	BAS1,CYP72B1,CYP734A1	Cytochrome P450 superfamily protein
MSTRG.30216	-1.8362	1.26e-08	Os07g0225300	LOC_Os07g12340	AT5G63790.1	ANAC102,NAC102	NAC domain containing protein 102
MSTRG.12841	-1.15827	1.3e-08	Os02g0247800	LOC_Os02g14980	AT1G53210.1	0	sodium/calcium exchanger family protein / calcium-binding EF hand family protein
MSTRG.32460	1.21697	1.36e-08	Os08g0121900	LOC_Os08g02850	AT3G27330.1	0	zinc finger (C3HC4-type RING finger) family protein
MSTRG.3923	-1.22096	1.47e-08	Os01g0815400	LOC_Os01g59970	AT3G47510.1	0	0
MSTRG.3487	-2.07795	1.57e-08	Os01g0754800	LOC_Os01g55080	0	0	0
MSTRG.23077	2.30767	1.69e-08	Os04g0635000	LOC_Os04g54230	AT4G10270.1	0	Wound-responsive family protein
MSTRG.10379	-1.15422	1.84e-08	Os12g0233200	LOC_Os12g13110	AT2G22410.1	SLO1	SLOW GROWTH 1
MSTRG.28374	-2.55195	1.84e-08	Os06g0558300	LOC_Os06g36330	AT4G29140.1	0	MATE efflux family protein
MSTRG.15994	-2.12397	2.09e-08	Os03g0114400	LOC_Os03g02330	AT2G46620.1	0	P-loop containing nucleoside triphosphate hydrolases superfamily protein
MSTRG.22247	-2.67231	2.24e-08	Os04g0523812	None
MSTRG.26694	-1.05506	2.31e-08
MSTRG.1828	-2.93646	2.65e-08	Os01g0383100	LOC_Os01g28600	AT5G50380.1	ATEXO70F1,EXO70F1	exocyst subunit exo70 family protein F1
MSTRG.15285	-1.22269	2.82e-08	Os02g0771100	LOC_Os02g53140	AT2G32950.1	ATCOP1,COP1,DET340,EMB168,FUS1	Transducin/WD40 repeat-like superfamily protein
MSTRG.33783	2.49906	2.87e-08	Os08g0425500	LOC_Os08g32960	AT2G01900.1	0	DNAse I-like superfamily protein
MSTRG.2354	-2.69036	3.17e-08	Os01g0595600	LOC_Os01g41240	AT3G24420.1	0	alpha/beta-Hydrolases superfamily protein
MSTRG.3992	-2.22358	3.52e-08	Os01g0826400	LOC_Os01g61080	AT5G07100.1	WRKY26	WRKY DNA-binding protein 26
MSTRG.20860	-1.17101	3.77e-08	Os04g0252850	None
MSTRG.918	1.35147	3.8e-08	Os01g0220700	LOC_Os01g12130	AT5G53190.1	0	Nodulin MtN3 family protein
MSTRG.23319	-1.72437	3.89e-08	Os04g0667400	LOC_Os04g57180	AT3G60290.1	0	2-oxoglutarate (2OG) and Fe(II)-dependent oxygenase superfamily protein
MSTRG.20861	-1.34528	4.56e-08	Os04g0253000	LOC_Os04g18090	AT2G18050.1	HIS1-3	histone H1-3
MSTRG.9238	1.15689	5.04e-08	Os11g0629300	LOC_Os11g41140	AT5G15790.1	0	RING/U-box superfamily protein
MSTRG.22472	-1.99824	5.1e-08	Os04g0556400	LOC_Os04g46970	AT2G15490.3	UGT73B4	UDP-glycosyltransferase 73B4
MSTRG.3926	-1.25464	5.27e-08	Os01g0817000	LOC_Os01g60110	AT1G57610.1	0	Protein of unknown function (DUF607)
MSTRG.12843	1.55465	5.35e-08	Os02g0249300	LOC_Os02g15120	AT3G05200.1	ATL6	RING/U-box superfamily protein
MSTRG.19623	-2.12415	5.69e-08	Os03g0776400	LOC_Os03g56500	AT3G26010.1	0	Galactose oxidase/kelch repeat superfamily protein
MSTRG.26026	-1.48624	5.95e-08	Os05g0549232	None
MSTRG.17390	-1.23173	6.59e-08	Os03g0292700	LOC_Os03g18170	AT2G30040.1	MAPKKK14	mitogen-activated protein kinase kinase kinase 14
MSTRG.17172	-2.29444	6.84e-08	Os03g0268600	LOC_Os03g16170	AT1G07430.1	HAI2	highly ABA-induced PP2C gene 2
MSTRG.3520	-1.97277	6.87e-08	Os01g0758950	None
MSTRG.13191	-1.21063	7.71e-08	Os02g0324700	LOC_Os02g21920	AT1G23150.1	0	0
MSTRG.6630	-1.03974	8.23e-08	Os10g0510400	LOC_Os10g36690	AT1G33170.1	0	S-adenosyl-L-methionine-dependent methyltransferases superfamily protein
MSTRG.36357	1.42919	9.29e-08	Os09g0507500	LOC_Os09g32964	AT5G67400.1	RHS19	root hair specific 19
MSTRG.14943	1.44681	9.73e-08	Os02g0726300	LOC_Os02g49440	AT5G60850.1	OBP4	OBF binding protein 4
MSTRG.26810	-2.9834	1.02e-07	Os06g0146800	LOC_Os06g05420	0	0	0
MSTRG.23499	-1.3805	1.11e-07	Os04g0686800	LOC_Os04g59020	AT3G43660.1	0	Vacuolar iron transporter (VIT) family protein
MSTRG.26710	-3.35132	1.11e-07	Os06g0133300	LOC_Os06g04220	0	0	0
MSTRG.3196	-1.23717	1.11e-07	Os01g0718300	LOC_Os01g52050	AT4G39400.1	ATBRI1,BIN1,BRI1,CBB2,DWF2	Leucine-rich receptor-like protein kinase family protein
MSTRG.1991	-1.33871	1.17e-07	Os01g0525701	None
MSTRG.24892	-1.06812	1.21e-07	Os05g0360800	LOC_Os05g29735	0	0	0
MSTRG.20481	1.28773	1.22e-07	Os04g0136700	LOC_Os04g05010	0	0	0
MSTRG.10796	1.09872	1.23e-07	Os12g0467300	LOC_Os12g28100	AT3G46530.1	RPP13	NB-ARC domain-containing disease resistance protein
MSTRG.23157	-1.25378	1.35e-07	Os04g0645500	LOC_Os04g55250	AT1G73320.1	0	S-adenosyl-L-methionine-dependent methyltransferases superfamily protein
MSTRG.241	1.99388	1.36e-07	Os01g0129600	LOC_Os01g03890	AT3G02550.1	LBD41	LOB domain-containing protein 41
MSTRG.28313	-1.30096	1.37e-07	Os06g0548000	LOC_Os06g35540	AT2G30970.1	ASP1	aspartate aminotransferase 1
MSTRG.8071	-1.69545	1.37e-07
MSTRG.12762	-1.59678	1.48e-07	Os02g0232000	LOC_Os02g13800	AT3G24520.1	AT-HSFC1,HSFC1	heat shock transcription factor C1
MSTRG.23082	3.00583	1.58e-07	Os04g0635500	LOC_Os04g54300	AT4G10270.1	0	Wound-responsive family protein
MSTRG.20200	1.11012	1.72e-07	Os03g0847900	LOC_Os03g63060	AT4G28556.1	RIC7	PAK-box/P21-Rho-binding family protein
MSTRG.35195	-1.88597	1.88e-07	Os09g0306500	LOC_Os09g13590	0	0	0
MSTRG.14409	-3.3987	1.91e-07	Os02g0649300	LOC_Os02g43330	AT2G46680.1	ATHB-7,ATHB7,HB-7	homeobox 7
MSTRG.30949	-2.14177	1.95e-07	Os07g0516700	LOC_Os07g33320	AT4G21902.1	0	0
MSTRG.4278	1.28303	2.21e-07	Os01g0866000	LOC_Os01g64620	AT3G10910.1	0	RING/U-box superfamily protein
MSTRG.2132	-2.64128	2.4e-07
MSTRG.21725	-1.26513	2.79e-07	Os04g0451000	None
MSTRG.28217	2.01823	2.79e-07	Os06g0523300	LOC_Os06g33200	AT5G41761.1	0	0
MSTRG.26826	-2.21923	2.79e-07	Os06g0158100	LOC_Os06g06360	AT4G23810.1	ATWRKY53,WRKY53	WRKY family transcription factor
MSTRG.34176	-1.41563	2.82e-07	Os08g0490100	LOC_Os08g38220	AT1G51700.1	ADOF1,DOF1	DOF zinc finger protein 1
MSTRG.8681	-1.00484	2.98e-07	Os11g0491400	LOC_Os11g29900	AT1G55280.1	0	Lipase/lipooxygenase, PLAT/LH2 family protein
MSTRG.1524	2.64422	3e-07	Os01g0318202	None
MSTRG.31951	1.21447	3.01e-07	Os07g0659400	LOC_Os07g46520	AT2G41250.1	0	Haloacid dehalogenase-like hydrolase (HAD) superfamily protein
MSTRG.16788	1.45221	3.09e-07	Os03g0215700	LOC_Os03g11650	AT1G24764.1	ATMAP70-2,MAP70-2	microtubule-associated proteins 70-2
MSTRG.28996	1.10947	3.28e-07	Os06g0665500	LOC_Os06g45480	AT4G20070.1	AAH,ATAAH	allantoate amidohydrolase
MSTRG.19861	1.42325	3.39e-07	Os03g0803500	LOC_Os03g58890	AT3G28480.1	0	Oxoglutarate/iron-dependent oxygenase
MSTRG.3726	-4.11991	3.68e-07	Os01g0786700	LOC_Os01g57700	AT1G61740.1	0	Sulfite exporter TauE/SafE family protein
MSTRG.22467	1.23564	3.75e-07	Os04g0556000	LOC_Os04g46940	AT1G63440.1	HMA5	heavy metal atpase 5
MSTRG.8954	-1.74432	4.44e-07	Os11g0570000	LOC_Os11g36200	AT5G20480.1	EFR	EF-TU receptor
MSTRG.1751	-1.73461	4.85e-07
MSTRG.34584	1.66424	5e-07	Os08g0546800	LOC_Os08g43334	AT5G62020.1	AT-HSFB2A,HSFB2A	heat shock transcription factor B2A
MSTRG.898	-1.92697	5.1e-07	Os01g0218100	LOC_Os01g11910	AT2G40200.1	0	basic helix-loop-helix (bHLH) DNA-binding superfamily protein
MSTRG.12735	-1.00095	6.84e-07	Os02g0228300	LOC_Os02g13510	AT5G25930.1	0	Protein kinase family protein with leucine-rich repeat domain
MSTRG.95	-1.75096	9.2e-07	Os01g0111700	LOC_Os01g02130	AT1G49000.1	0	0
MSTRG.32804	-2.16249	9.26e-07
MSTRG.1133	-2.07719	9.43e-07	Os01g0249700	LOC_Os01g14700	0	0	0
MSTRG.30051	-1.08383	9.76e-07	Os07g0191200	LOC_Os07g09340	AT5G62670.1	AHA11,HA11	H(+)-ATPase 11
MSTRG.3498	-1.41512	1.01e-06	Os01g0757051	None
MSTRG.32587	-1.53737	1.01e-06	Os08g0151800	LOC_Os08g05570.3
MSTRG.14446	1.38769	1.07e-06	Os02g0652000	LOC_Os02g43550	AT5G07450.1	CYCP4;3	cyclin p4;3
MSTRG.16233	-1.19619	1.12e-06	Os03g0144700	LOC_Os03g05100	0	0	0
MSTRG.199	1.38892	1.15e-06	Os01g0121000	LOC_Os01g03080	AT1G18290.1	0	0
MSTRG.2936	-1.73997	1.19e-06	Os01g0681700	LOC_Os01g48940	0	0	0
MSTRG.13594	-1.61732	1.22e-06	Os02g0520100	LOC_Os02g32060	AT1G12880.1	atnudt12,NUDT12	nudix hydrolase homolog 12
MSTRG.11287	1.07027	1.22e-06	Os12g0571700	LOC_Os12g38360	0	0	0
MSTRG.35943	-1.55251	1.22e-06	Os09g0452900	LOC_Os09g27950	AT1G77810.2	0	Galactosyltransferase family protein
MSTRG.14148	-2.15491	1.26e-06	Os02g0605900	LOC_Os02g39330	AT3G54420.1	ATCHITIV,ATEP3,CHIV,EP3	homolog of carrot EP3-3 chitinase
MSTRG.10160	-1.96613	1.3e-06	Os12g0186600	LOC_Os12g08564
MSTRG.16055	-1.39401	1.35e-06
MSTRG.16264	-1.32331	1.35e-06	Os03g0148400	LOC_Os03g05460	0	0	0
MSTRG.30957	1.1022	1.42e-06	Os07g0517100	LOC_Os07g33350	AT4G21870.1	0	HSP20-like chaperones superfamily protein
MSTRG.14656	-1.50326	1.46e-06	Os02g0685200	LOC_Os02g46030	AT5G17300.1	RVE1	Homeodomain-like superfamily protein
MSTRG.20051	-2.56597	1.51e-06	Os03g0823400	LOC_Os03g60840	0	0	0
MSTRG.21646	1.53358	1.53e-06	Os04g0445100	LOC_Os04g36750	AT4G10250.1	ATHSP22.0	HSP20-like chaperones superfamily protein
MSTRG.27204	-1.77046	1.65e-06	Os06g0201000	LOC_Os06g10000	0	0	0
MSTRG.29266	1.29432	1.7e-06	Os06g0700300	LOC_Os06g48680	AT1G76600.1	0	0
MSTRG.15121	-2.1248	1.7e-06	Os02g0748300	LOC_Os02g51350	AT1G14330.1	0	Galactose oxidase/kelch repeat superfamily protein
MSTRG.17165	-1.12259	1.78e-06	Os03g0269900	LOC_Os03g16334	AT2G37730.1	0	Protein of unknown function (DUF604)
MSTRG.1377	-2.18485	1.79e-06	Os01g0292200	LOC_Os01g18800	AT3G17510.1	CIPK1,SnRK3.16	CBL-interacting protein kinase 1
MSTRG.31420	-1.93426	2.04e-06	Os07g0584283	None
MSTRG.18232	-1.56698	2.09e-06	Os03g0431200	LOC_Os03g31690	AT2G22910.1	NAGS1	N-acetyl-l-glutamate synthase 1
MSTRG.9480	1.17669	2.09e-06	Os11g0686900	LOC_Os11g45970	AT3G46710.1	0	NB-ARC domain-containing disease resistance protein
MSTRG.36467	-1.84585	2.17e-06
MSTRG.22125	1.00185	2.24e-06	Os04g0506000	LOC_Os04g42690	AT5G12890.1	0	UDP-Glycosyltransferase superfamily protein
MSTRG.15616	-1.77924	2.3e-06	Os02g0818900	LOC_Os02g57350	AT5G50740.3	0	Heavy metal transport/detoxification superfamily protein
MSTRG.259	-1.15185	2.3e-06	Os01g0131600	LOC_Os01g04020	AT1G68550.1	0	Integrase-type DNA-binding superfamily protein
MSTRG.23081	2.99495	2.33e-06
MSTRG.33064	1.05832	2.35e-06	Os08g0238200	LOC_Os08g14000	AT3G23570.1	0	alpha/beta-Hydrolases superfamily protein
MSTRG.23457	-1.54386	2.52e-06	Os04g0683900	LOC_Os04g58730	AT2G45850.1	0	AT hook motif DNA-binding family protein
MSTRG.23078	2.22246	2.68e-06
MSTRG.1704	-1.06469	2.7e-06	Os01g0359800	LOC_Os01g25760	AT3G14460.1	0	LRR and NB-ARC domains-containing disease resistance protein
MSTRG.28787	-1.88106	2.73e-06	Os06g0635200	LOC_Os06g42850	AT3G20300.1	0	Protein of unknown function (DUF3537)
MSTRG.30530	-2.91922	2.81e-06	Os07g0418600	LOC_Os07g23640	0	0	0
MSTRG.14843	-1.2877	3.14e-06	Os02g0713700	LOC_Os02g48320	AT1G76500.1	AHL29,SOB3	Predicted AT-hook DNA-binding family protein
MSTRG.26069	-2.10233	3.18e-06	Os05g0545400	LOC_Os05g46760	AT5G55090.1	MAPKKK15	mitogen-activated protein kinase kinase kinase 15
MSTRG.29192	-2.30752	3.37e-06	Os06g0693600	LOC_Os06g47850	AT4G31420.2	0	Zinc finger protein 622
MSTRG.10978	-1.13548	3.37e-06	Os12g0511500	LOC_Os12g32670	AT3G14470.1	0	NB-ARC domain-containing disease resistance protein
MSTRG.26136	-2.03212	3.44e-06	Os05g0552000	LOC_Os05g47860	0	0	0
MSTRG.15982	1.01886	3.69e-06	Os03g0113000	LOC_Os03g02190	AT1G33260.2	0	Protein kinase superfamily protein
MSTRG.5942	1.45943	3.88e-06	Os10g0390800	LOC_Os10g25170	AT1G72360.3	HRE1	Integrase-type DNA-binding superfamily protein
MSTRG.11223	1.29929	4.33e-06	Os12g0577200	LOC_Os12g38810	AT5G61340.1	0	0
MSTRG.4018	-1.55604	4.44e-06
MSTRG.12980	-2.25428	5.51e-06	Os02g0273501	None
MSTRG.11196	-1.32002	5.7e-06	Os12g0565100	LOC_Os12g37760	AT3G07040.1	RPM1,RPS3	NB-ARC domain-containing disease resistance protein
MSTRG.19171	-1.7401	5.74e-06	Os03g0719400	LOC_Os03g51010	AT1G73480.1	0	alpha/beta-Hydrolases superfamily protein
MSTRG.25339	-1.12063	5.97e-06	Os05g0441500	LOC_Os05g36994	0	0	0
MSTRG.28617	1.15195	6.26e-06	Os06g0605900	LOC_Os06g40360	AT2G25490.1	EBF1,FBL6	EIN3-binding F box protein 1
MSTRG.12763	-1.71367	6.29e-06	Os02g0232050	None
MSTRG.11909	-1.85635	6.32e-06	Os02g0124800	LOC_Os02g03230	AT1G64720.1	CP5	Polyketide cyclase/dehydrase and lipid transport superfamily protein
MSTRG.333	-1.64439	6.97e-06	Os01g0138400	LOC_Os01g04580	AT1G67000.1	0	Protein kinase superfamily protein
MSTRG.1808	1.17531	7.19e-06	Os01g0386600	LOC_Os01g28980	AT3G53960.1	0	Major facilitator superfamily protein
MSTRG.423	-1.5021	7.7e-06	Os01g0159800	LOC_Os01g06640	AT2G40200.1	0	basic helix-loop-helix (bHLH) DNA-binding superfamily protein
MSTRG.9517	-1.02056	9.56e-06	Os11g0692000	None
MSTRG.2492	-1.83734	9.85e-06	Os01g0623500	LOC_Os01g43480	AT1G64110.2	0	P-loop containing nucleoside triphosphate hydrolases superfamily protein
MSTRG.23643	-2.93871	9.99e-06	Os05g0111800	LOC_Os05g02110	AT2G28890.1	PLL4	poltergeist like 4
MSTRG.675	1.21037	1.02e-05	Os01g0185500	LOC_Os01g09030	AT5G39890.1	0	Protein of unknown function (DUF1637)
MSTRG.31419	-1.61576	1.02e-05	Os07g0584200	LOC_Os07g39530	AT5G48130.1	0	Phototropic-responsive NPH3 family protein
MSTRG.26369	1.90414	1.07e-05
MSTRG.21987	-1.74827	1.07e-05
MSTRG.29799	1.12586	1.1e-05	Os07g0150901	None
MSTRG.2938	-2.07188	1.12e-05		LOC_Os01g48960	AT5G53460.1	GLT1	NADH-dependent glutamate synthase 1
MSTRG.17166	-1.2718	1.3e-05	Os03g0269950	None
MSTRG.28255	-2.01632	1.35e-05	Os06g0532500	LOC_Os06g34180	0	0	0
MSTRG.27206	-1.9951	1.37e-05
MSTRG.30997	1.48464	1.47e-05	Os07g0529600	LOC_Os07g34570	AT5G54770.1	THI1,THI4,TZ	thiazole biosynthetic enzyme, chloroplast (ARA6) (THI1) (THI4)
MSTRG.31078	-2.25585	1.47e-05	Os07g0538350	None
MSTRG.10481	2.11107	1.47e-05
MSTRG.36321	1.22778	1.49e-05	Os09g0503100	LOC_Os09g32640	AT4G13010.1	0	Oxidoreductase, zinc-binding dehydrogenase family protein
MSTRG.21357	1.73797	1.5e-05
MSTRG.30202	-1.77685	1.56e-05	Os07g0223766	None
MSTRG.15935	-2.32011	1.57e-05	Os03g0122300	LOC_Os03g03034	AT5G24530.1	DMR6	2-oxoglutarate (2OG) and Fe(II)-dependent oxygenase superfamily protein
MSTRG.2962	-1.18978	1.62e-05	Os01g0687400	LOC_Os01g49320	AT5G24090.1	ATCHIA,CHIA	chitinase A
MSTRG.22817	-1.43165	1.65e-05	Os04g0605300	LOC_Os04g51580	AT2G19330.1	PIRL6	plant intracellular ras group-related LRR 6
MSTRG.30406	-1.04089	1.69e-05	Os07g0273900	LOC_Os07g17250	AT3G14470.1	0	NB-ARC domain-containing disease resistance protein
MSTRG.28690	-2.53571	1.69e-05	Os06g0618700	LOC_Os06g41450	AT2G42140.1	0	VQ motif-containing protein
MSTRG.7516	1.22946	1.73e-05	Os11g0147901	None
MSTRG.27506	-1.11358	1.9e-05	Os06g0252300	LOC_Os06g14190	AT1G10170.1	ATNFXL1,NFXL1	NF-X-like 1
MSTRG.11248	-1.07587	1.9e-05	Os12g0567300	LOC_Os12g37970	AT5G59780.3	ATMYB59,ATMYB59-1,ATMYB59-2,ATMYB59-3,MYB59	myb domain protein 59
MSTRG.17232	-2.76642	1.92e-05	Os03g0279700	LOC_Os03g17150	AT2G37430.1	0	C2H2 and C2HC zinc fingers superfamily protein
MSTRG.3804	-1.21524	1.95e-05	Os01g0797800	LOC_Os01g58440	0	0	0
MSTRG.2476	-1.94538	1.96e-05	Os01g0613800	LOC_Os01g42790	AT3G49340.1	0	Cysteine proteinases superfamily protein
MSTRG.29516	1.6321	2e-05	Os07g0107100	LOC_Os07g01620	AT5G42510.1	0	Disease resistance-responsive (dirigent-like protein) family protein
MSTRG.20304	-1.59639	2.01e-05	Os04g0103500	LOC_Os04g01310	AT2G19130.1	0	S-locus lectin protein kinase family protein
MSTRG.11695	1.60026	2.07e-05	Os02g0100600	LOC_Os02g01060	AT5G53730.1	0	Late embryogenesis abundant (LEA) hydroxyproline-rich glycoprotein family
MSTRG.30052	-1.42454	2.09e-05	Os07g0191250	None
MSTRG.6552	1.2754	2.25e-05
MSTRG.14669	-1.20687	2.28e-05	Os02g0687200	LOC_Os02g46210	AT5G47060.1	0	Protein of unknown function (DUF581)
MSTRG.25249	1.01085	2.37e-05	Os05g0424000	LOC_Os05g34980	AT5G09220.1	AAP2	amino acid permease 2
MSTRG.17240	-1.27966	2.39e-05	Os03g0277000	LOC_Os03g16900	AT5G09550.1	0	GDP dissociation inhibitor family protein / Rab GTPase activator family protein
MSTRG.21751	-2.15217	2.42e-05
MSTRG.15910	1.01007	2.42e-05	Os03g0120400	LOC_Os03g02860	AT2G18196.1	0	Heavy metal transport/detoxification superfamily protein
MSTRG.15130	-1.169	2.63e-05	Os02g0749300	LOC_Os02g51410	AT2G21940.4	ATSK1,SK1	shikimate kinase 1
MSTRG.25611	-2.11134	2.68e-05
MSTRG.7544	2.18818	2.74e-05	Os11g0153500	LOC_Os11g05550	AT5G22390.1	0	Protein of unknown function (DUF3049)
MSTRG.13676	1.40361	2.74e-05	Os02g0533700	LOC_Os02g33060	AT2G36220.1	0	0
MSTRG.14234	-2.51295	2.75e-05	Os02g0618400	LOC_Os02g40530	AT4G13480.1	AtMYB79,MYB79	myb domain protein 79
MSTRG.28916	-1.80182	2.78e-05	Os06g0651200	LOC_Os06g44190	AT2G38465.1	0	0
MSTRG.4809	1.58415	2.81e-05	Os01g0935800	LOC_Os01g70970	AT3G26700.1	0	Protein kinase superfamily protein
MSTRG.28623	1.40768	2.85e-05	Os06g0606401	None
MSTRG.27658	1.88227	2.87e-05	Os06g0284500	LOC_Os06g17410	AT5G60850.1	OBP4	OBF binding protein 4
MSTRG.16553	-1.82629	2.88e-05	Os03g0196600	LOC_Os03g10050	AT1G55920.1	ATSERAT2;1,SAT1,SAT5,SERAT2;1	serine acetyltransferase 2;1
MSTRG.26293	-1.64628	3.01e-05	Os05g0573300	LOC_Os05g49770	AT1G30820.1	0	CTP synthase family protein
MSTRG.13930	-2.38437	3.22e-05
MSTRG.2919	1.11525	3.27e-05	Os01g0680200	LOC_Os01g48800	AT1G30840.2	ATPUP4,PUP4	purine permease 4
MSTRG.21943	-1.69829	3.31e-05	Os04g0480200	LOC_Os04g40410	AT5G50200.1	ATNRT3.1,NRT3.1,WR3	nitrate transmembrane transporters
MSTRG.28714	1.01123	3.48e-05	Os06g0621900	LOC_Os06g41700	AT4G38210.1	ATEXP20,ATEXPA20,ATHEXP ALPHA 1.23,EXP20,EXPA20	expansin A20
MSTRG.17001	-1.35484	3.95e-05	Os03g0244700	LOC_Os03g14090	AT4G34940.1	ARO1	armadillo repeat only 1
MSTRG.28352	1.14936	4.12e-05	Os06g0554600	LOC_Os06g36070	AT4G29110.1	0	0
MSTRG.11607	1.02673	4.14e-05	Os12g0630600	LOC_Os12g43510	0	0	0
MSTRG.24848	-2.26173	4.28e-05	Os05g0368100	LOC_Os05g30510	0	0	0
MSTRG.13694	-1.61888	4.39e-05	Os02g0535901	LOC_Os02g33240	AT3G44326.1	0	F-box family protein
MSTRG.1454	1.03947	4.39e-05	Os01g0303600	LOC_Os01g19800	AT1G02610.1	0	RING/FYVE/PHD zinc finger superfamily protein
MSTRG.28246	1.19039	4.45e-05	Os06g0531000	LOC_Os06g34020	AT4G18340.1	0	Glycosyl hydrolase superfamily protein
MSTRG.33951	-1.30617	4.54e-05	Os08g0455700	LOC_Os08g35470	AT1G72470.1	ATEXO70D1,EXO70D1	exocyst subunit exo70 family protein D1
MSTRG.36238	-2.32613	4.58e-05	Os09g0486375	None
MSTRG.2899	-1.52745	4.71e-05	Os01g0677900	LOC_Os01g48610	AT4G21700.1	0	Protein of unknown function (DUF2921)
MSTRG.33134	1.09737	4.91e-05	Os08g0249100	LOC_Os08g15060	AT5G57670.2	0	Protein kinase superfamily protein
MSTRG.24648	1.47533	5.13e-05	Os05g0307100	LOC_Os05g24140	AT5G42210.1	0	Major facilitator superfamily protein
MSTRG.35696	-1.27702	5.16e-05	Os09g0419100	None
MSTRG.1716	-2.1117	5.44e-05	Os01g0357200	LOC_Os01g25500	AT5G42890.1	ATSCP2,SCP2	sterol carrier protein 2
MSTRG.5596	-1.07591	5.45e-05
MSTRG.28507	-2.30646	5.53e-05	Os06g0587100	LOC_Os06g38750	0	0	0
MSTRG.8783	-1.23422	5.53e-05	Os11g0528700	LOC_Os11g32510	AT1G28130.1	GH3.17	Auxin-responsive GH3 family protein
MSTRG.10690	-2.74082	5.55e-05	Os12g0428000	LOC_Os12g24020	AT5G66170.1	STR18	sulfurtransferase 18
MSTRG.26695	-1.26929	5.71e-05	Os06g0131001	None
MSTRG.12927	1.13353	5.78e-05	Os02g0261000	LOC_Os02g16030	AT2G46300.1	0	Late embryogenesis abundant (LEA) hydroxyproline-rich glycoprotein family
MSTRG.32919	-3.04693	5.8e-05	Os08g0203150	None
MSTRG.17696	1.00851	5.82e-05	Os03g0338400	LOC_Os03g21970	AT2G40435.1	0	0
MSTRG.24347	2.24905	6.3e-05
MSTRG.16408	-1.36659	6.49e-05	Os03g0167550	None
MSTRG.23603	1.44003	6.5e-05	Os05g0106200	LOC_Os05g01570	AT5G64700.1	0	nodulin MtN21 /EamA-like transporter family protein
MSTRG.25115	-1.51344	6.51e-05	Os05g0401500	LOC_Os05g33310	AT4G02940.1	0	oxidoreductase, 2OG-Fe(II) oxygenase family protein
MSTRG.5861	-1.33696	6.55e-05	Os10g0376900	LOC_Os10g23050	AT1G72210.1	0	basic helix-loop-helix (bHLH) DNA-binding superfamily protein
MSTRG.3986	1.33867	6.79e-05	Os01g0825500	LOC_Os01g61010	AT2G30300.1	0	Major facilitator superfamily protein
MSTRG.31073	-1.79753	7.12e-05	Os07g0537900	LOC_Os07g35340	AT4G23130.1	CRK5,RLK6	cysteine-rich RLK (RECEPTOR-like protein kinase) 5
MSTRG.32931	-1.37515	7.27e-05	Os08g0207500	LOC_Os08g10630	AT3G12750.1	ZIP1	zinc transporter 1 precursor
MSTRG.3788	-1.10817	7.29e-05	Os01g0798800	LOC_Os01g58500	AT5G45540.1	0	Protein of unknown function (DUF594)
MSTRG.25432	-2.3807	7.34e-05	Os05g0457200	LOC_Os05g38290	AT1G07430.1	HAI2	highly ABA-induced PP2C gene 2
MSTRG.32311	1.88737	7.38e-05	Os08g0113600	None
MSTRG.28914	-1.32769	7.48e-05	Os06g0651000	LOC_Os06g44170	AT4G27250.1	0	NAD(P)-binding Rossmann-fold superfamily protein
MSTRG.32638	1.82689	7.48e-05	Os08g0158400	LOC_Os08g06190	AT5G44390.1	0	FAD-binding Berberine family protein
MSTRG.29058	-1.62972	7.86e-05	Os06g0674000	None
MSTRG.2029	-1.94871	7.9e-05	Os01g0535001	None
MSTRG.24859	-1.92639	8.09e-05	Os05g0369500	LOC_Os05g30660	AT1G07000.1	ATEXO70B2,EXO70B2	exocyst subunit exo70 family protein B2
MSTRG.25147	-1.07437	8.09e-05	Os05g0408900	LOC_Os05g33840	AT4G15560.1	CLA,CLA1,DEF,DXPS2,DXS	Deoxyxylulose-5-phosphate synthase
MSTRG.24172	-2.04066	8.16e-05
MSTRG.1455	1.42873	8.24e-05	Os01g0303800	LOC_Os01g19820	AT3G62550.1	0	Adenine nucleotide alpha hydrolases-like superfamily protein
MSTRG.24151	1.19286	8.31e-05	Os05g0179300	LOC_Os05g08640	AT3G62160.1	0	HXXXD-type acyl-transferase family protein
MSTRG.28537	-1.86967	8.32e-05	Os06g0591400	LOC_Os06g39120	0	0	0
MSTRG.3789	-1.43274	8.39e-05	Os01g0798900	LOC_Os01g58510	AT5G45490.1	0	P-loop containing nucleoside triphosphate hydrolases superfamily protein
MSTRG.33374	-1.52016	8.58e-05
MSTRG.27711	1.26586	8.84e-05	Os06g0304600	LOC_Os06g20040	AT5G10770.1	0	Eukaryotic aspartyl protease family protein
MSTRG.6938	-3.38367	8.98e-05	Os10g0554200	LOC_Os10g40600	AT1G12110.1	ATNRT1,B-1,CHL1,CHL1-1,NRT1,NRT1.1	nitrate transporter 1.1
MSTRG.24834	1.06487	9.23e-05	Os05g0356700	LOC_Os05g28830	AT2G40320.1	TBL33	TRICHOME BIREFRINGENCE-LIKE 33
MSTRG.14013	-1.63291	9.48e-05	Os02g0586000	LOC_Os02g37380	0	0	0
MSTRG.22924	1.39217	9.56e-05	Os04g0617050	LOC_Os04g52670	AT1G16510.1	0	SAUR-like auxin-responsive protein family
MSTRG.2640	-1.95575	0.000106521	Os01g0639900	LOC_Os01g45274	AT5G14740.1	BETA CA2,CA18,CA2	carbonic anhydrase 2
MSTRG.13951	1.50181	0.000108119
MSTRG.23175	-2.59075	0.000108208	Os04g0648950	None
MSTRG.29036	1.61684	0.000111351	Os06g0671150	LOC_Os06g45950	AT1G79130.1	0	SAUR-like auxin-responsive protein family
MSTRG.26969	-1.11043	0.000111351	Os06g0166500	LOC_Os06g07040	AT3G17600.1	IAA31	indole-3-acetic acid inducible 31
MSTRG.2972	-1.13672	0.000112092	Os01g0686300	LOC_Os01g49240	AT4G15480.1	UGT84A1	UDP-Glycosyltransferase superfamily protein
MSTRG.29056	-1.11355	0.000112717	Os06g0673700	LOC_Os06g46149	0	0	0
MSTRG.9410	-1.34207	0.000113132
MSTRG.8616	-1.9032	0.00011403	LOC_Os11g28530
MSTRG.15249	-1.39989	0.000115033	Os02g0766000	LOC_Os02g52744	AT1G45230.1	0	Protein of unknown function (DUF3223)
MSTRG.12606	-1.0263	0.000116529	Os02g0211350	None
MSTRG.31418	-1.83028	0.000116529	Os07g0584100	LOC_Os07g39520	AT5G55560.1	0	Protein kinase superfamily protein
MSTRG.33572	1.27793	0.000120804	Os08g0376600	LOC_Os08g28890	AT5G46080.1	0	Protein kinase superfamily protein
MSTRG.13659	-1.3159	0.000120952	Os02g0530300	LOC_Os02g32840	AT2G36320.1	0	A20/AN1-like zinc finger family protein
MSTRG.15488	1.12575	0.000122931	Os02g0798200	LOC_Os02g55480	AT2G15580.1	0	RING/U-box superfamily protein
MSTRG.10231	-2.52006	0.000126404	Os12g0198200	LOC_Os12g09640	AT2G40180.1	ATHPP2C5,PP2C5	phosphatase 2C5
MSTRG.21611	1.16611	0.000130702	Os04g0440300	LOC_Os04g35940	AT1G78760.1	0	F-box/RNI-like superfamily protein
MSTRG.4111	-1.51375	0.000132534	Os01g0851100	LOC_Os01g63230	AT2G37980.1	0	O-fucosyltransferase family protein
MSTRG.28893	1.011	0.000134332	Os06g0654400	LOC_Os06g44420	AT5G57685.1	ATGDU3,GDU3,LSB1	glutamine dumper 3
MSTRG.4420	1.52551	0.000139231	Os01g0881300	LOC_Os01g65880	AT1G21460.1	0	Nodulin MtN3 family protein
MSTRG.24295	-1.67534	0.000144115	Os05g0209000	LOC_Os05g11840	0	0	0
MSTRG.7553	-1.70186	0.000145807	Os11g0156050	None
MSTRG.22206	2.38993	0.000147982	Os04g0515900	LOC_Os04g43560	AT4G28530.1	anac074,NAC074	NAC domain containing protein 74
MSTRG.19499	1.01841	0.00014807	Os03g0760500	LOC_Os03g55260	AT4G37330.1	CYP81D4	cytochrome P450, family 81, subfamily D, polypeptide 4
MSTRG.20394	1.14522	0.000151427	Os04g0115500	LOC_Os04g02510	AT1G75710.1	0	C2H2-like zinc finger protein
MSTRG.34060	-1.03547	0.000162968
MSTRG.21015	-1.35353	0.000163063	Os04g0308100	LOC_Os04g24300	AT1G21240.1	WAK3	wall associated kinase 3
MSTRG.16289	1.52849	0.000166417	Os03g0162400	None
MSTRG.34207	1.58906	0.000167614	Os08g0499300	LOC_Os08g38990	AT5G56270.1	ATWRKY2,WRKY2	WRKY DNA-binding protein 2
MSTRG.14991	-1.06833	0.000175828	Os02g0734300	LOC_Os02g50130	AT1G73540.1	atnudt21,NUDT21	nudix hydrolase homolog 21
MSTRG.3764	-1.21217	0.000177206	Os01g0794600	None
MSTRG.26681	-1.15132	0.000181329	Os06g0129400	LOC_Os06g03860	AT4G22990.1	0	Major Facilitator Superfamily with SPX (SYG1/Pho81/XPR1) domain-containing protein
MSTRG.9532	1.2442	0.000184307	Os11g0700500	LOC_Os11g47460	AT5G59780.3	ATMYB59,ATMYB59-1,ATMYB59-2,ATMYB59-3,MYB59	myb domain protein 59
MSTRG.7769	-2.26607	0.000185971	Os11g0186900	LOC_Os11g08380	AT1G77330.1	0	2-oxoglutarate (2OG) and Fe(II)-dependent oxygenase superfamily protein
MSTRG.14570	-1.82995	0.000186846
MSTRG.12004	-1.19936	0.000190257	Os02g0136000	LOC_Os02g04340	AT1G64530.1	0	Plant regulator RWP-RK family protein
MSTRG.36870	-1.52648	0.000192026
MSTRG.14682	-1.17324	0.000192026	Os02g0689200	LOC_Os02g46380	AT1G44750.1	ATPUP11,PUP11	purine permease 11
MSTRG.36871	-1.6136	0.000195548
MSTRG.9229	-1.89094	0.000197414
MSTRG.27465	1.04802	0.000200765	Os06g0238300	LOC_Os06g13100	AT2G04690.1	0	Pyridoxamine 5\'-phosphate oxidase family protein
MSTRG.24888	-1.06879	0.00020838	Os05g0359700	LOC_Os05g29170	0	0	0
MSTRG.27179	1.52033	0.000209553	Os06g0202900	LOC_Os06g10160	AT2G05940.1	0	Protein kinase superfamily protein
MSTRG.12998	-1.97924	0.000222586
MSTRG.16259	1.00647	0.000227047	Os03g0149300	LOC_Os03g05530	AT2G39510.1	0	nodulin MtN21 /EamA-like transporter family protein
MSTRG.17582	-1.53372	0.000229213	Os03g0323200	LOC_Os03g20700	AT5G13630.1	ABAR,CCH,CCH1,CHLH,GUN5	magnesium-chelatase subunit chlH, chloroplast, putative / Mg-protoporphyrin IX chelatase, putative (CHLH)
MSTRG.16620	-1.61693	0.000231762	Os03g0190400	None
MSTRG.16309	2.91938	0.000244874	Os03g0165350	None
MSTRG.30009	-1.48091	0.000254138	Os07g0184850	None
MSTRG.888	1.59583	0.000254138	Os01g0214600	LOC_Os01g11620	AT5G45910.1	0	GDSL-like Lipase/Acylhydrolase superfamily protein
MSTRG.1756	-1.66725	0.000259525	Os01g0367400	LOC_Os01g26970	AT2G39080.1	0	NAD(P)-binding Rossmann-fold superfamily protein
MSTRG.13806	1.48408	0.000268625	Os02g0554800	LOC_Os02g34930	0	0	0
MSTRG.11839	1.35517	0.000286167	Os02g0115700	LOC_Os02g02400	AT4G35090.1	CAT2	catalase 2
MSTRG.29163	-1.17449	0.000302712
MSTRG.18506	-2.13508	0.000308828	Os03g0599000	LOC_Os03g40194	AT3G14470.1	0	NB-ARC domain-containing disease resistance protein
MSTRG.23249	-1.60979	0.000311679	Os04g0659100	LOC_Os04g56400	AT5G35630.2	ATGSL1,GLN2,GS2	glutamine synthetase 2
MSTRG.3063	-1.79061	0.000311679	Os01g0698900	LOC_Os01g50360	AT4G10480.1	0	Nascent polypeptide-associated complex (NAC), alpha subunit family protein
MSTRG.5647	-1.01977	0.000313192	Os10g0318700	None
MSTRG.26052	1.40013	0.000314267	Os05g0542732	LOC_Os05g46500	AT5G20100.1	0	0
MSTRG.6877	1.25639	0.000318192	Os10g0547650	None
MSTRG.24689	-1.29758	0.000326088	Os05g0318166	None
MSTRG.21517	-1.95006	0.000331521	Os04g0429050	LOC_Os04g34970	AT5G61890.1	0	Integrase-type DNA-binding superfamily protein
MSTRG.7993	-2.11871	0.000341756	Os11g0236932	None
MSTRG.36611	1.18234	0.000345446	Os09g0540800	LOC_Os09g36910	AT2G17770.2	ATBZIP27,BZIP27,FDP	basic region/leucine zipper motif 27
MSTRG.31168	-1.40331	0.000350098	Os07g0551600	LOC_Os07g36610	AT3G03050.1	ATCSLD3,CSLD3,KJK	cellulose synthase-like D3
MSTRG.4149	-3.07135	0.000350514	Os01g0846150	None
MSTRG.31415	-2.35129	0.000359019	Os07g0583600	LOC_Os07g39470	AT1G50600.1	SCL5	scarecrow-like 5
MSTRG.14246	-2.25811	0.000360636
MSTRG.1597	-1.77917	0.000369006	Os01g0332150	None
MSTRG.982	1.92134	0.000370681	Os01g0226600	LOC_Os01g12680	AT5G24030.1	SLAH3	SLAC1 homologue 3
MSTRG.22089	-1.03639	0.000373383	Os04g0502800	LOC_Os04g42420	AT1G80530.1	0	Major facilitator superfamily protein
MSTRG.260	-1.16573	0.000392023	Os01g0131450	None
MSTRG.20497	1.08458	0.000396596	Os04g0142850	None
MSTRG.3509	-3.30386	0.000400276	Os01g0758000	LOC_Os01g55320	AT1G06330.1	0	Heavy metal transport/detoxification superfamily protein
MSTRG.33811	-1.07844	0.000405236	Os08g0429225	None
MSTRG.16381	1.11638	0.000406651	Os03g0161600	LOC_Os03g06610	AT4G14723.1	0	0
MSTRG.9889	1.24772	0.000410573	Os12g0138050	LOC_Os12g04360	AT3G10190.1	0	Calcium-binding EF-hand family protein
MSTRG.33602	-1.67716	0.000418101	Os08g0386200	LOC_Os08g29660	AT4G23810.1	ATWRKY53,WRKY53	WRKY family transcription factor
MSTRG.23291	-2.22148	0.000423911	Os04g0664800	LOC_Os04g56920	AT1G55120.1	AtcwINV3,ATFRUCT5,FRUCT5	beta-fructofuranosidase 5
MSTRG.7067	-1.67114	0.000435781	Os10g0570001	LOC_Os10g42030	0	0	0
MSTRG.27513	2.84618	0.000448054	Os06g0255400	LOC_Os06g14420	AT1G73540.1	atnudt21,NUDT21	nudix hydrolase homolog 21
MSTRG.19395	-1.19997	0.000453615
MSTRG.29224	1.26824	0.000459751	Os06g0697000	LOC_Os06g48200	AT5G57550.1	XTH25,XTR3	xyloglucan endotransglucosylase/hydrolase 25
MSTRG.31905	-1.08544	0.000463859	Os07g0649400	None
MSTRG.1736	1.11065	0.000463859	Os01g0363300	LOC_Os01g26120	AT4G15630.1	0	Uncharacterised protein family (UPF0497)
MSTRG.24199	-1.69258	0.000465737	Os05g0186300	LOC_Os05g09440	AT5G25880.1	ATNADP-ME3,NADP-ME3	NADP-malic enzyme 3
MSTRG.13875	-2.5843	0.000468812	Os02g0569400	LOC_Os02g36070	AT2G45550.1	CYP76C4	cytochrome P450, family 76, subfamily C, polypeptide 4
MSTRG.32148	-1.56898	0.000471625	Os07g0688200	LOC_Os07g48870	AT5G49620.1	AtMYB78,MYB78	myb domain protein 78
MSTRG.9041	-1.60014	0.00047197	Os11g0587550	None
MSTRG.12736	-1.48607	0.000473063	Os02g0228400	None
MSTRG.36889	-1.57821	0.000473063	Os09g0572700	LOC_Os09g39940	AT2G32300.1	UCC1	uclacyanin 1
MSTRG.4413	-1.28048	0.000473599	Os01g0880350	None
MSTRG.11247	-1.24864	0.000496351	Os12g0567100	None
MSTRG.29239	-1.32949	0.000500691	Os06g0698711	None
MSTRG.26332	2.35954	0.00050818	Os05g0579600	LOC_Os05g50340	AT1G75250.2	ATRL6,RL6,RSM3	RAD-like 6
MSTRG.35295	-1.40249	0.000530541	Os09g0327400	LOC_Os09g15820	AT5G66530.1	0	Galactose mutarotase-like superfamily protein
MSTRG.6574	1.1208	0.000543737
MSTRG.23518	1.45853	0.000543737	Os04g0690900	None
MSTRG.20992	-1.21682	0.000544207	Os04g0303250	None
MSTRG.14497	-1.81175	0.000553805	Os02g0661100	LOC_Os02g44230	AT5G51460.2	ATTPPA	Haloacid dehalogenase-like hydrolase (HAD) superfamily protein
MSTRG.8030	1.27709	0.000554748	Os11g0244600	LOC_Os11g14000	AT1G33340.1	0	ENTH/ANTH/VHS superfamily protein
MSTRG.26926	-1.16394	0.000561336	Os06g0154400	LOC_Os06g06080	AT1G29120.5	0	Hydrolase-like protein family
MSTRG.35752	-1.14766	0.000576639	Os09g0426000	LOC_Os09g25770	AT4G30420.1	0	nodulin MtN21 /EamA-like transporter family protein
MSTRG.25587	1.68416	0.000591766	Os05g0482501	LOC_Os05g40400	AT3G05975.1	0	Late embryogenesis abundant (LEA) hydroxyproline-rich glycoprotein family
MSTRG.16382	1.11047	0.000598101	Os03g0161900	LOC_Os03g06630	AT3G22830.1	AT-HSFA6B,HSFA6B	heat shock transcription factor A6B
MSTRG.20486	1.10005	0.000604189
MSTRG.30125	1.044	0.000616811	Os07g0204400	LOC_Os07g10440	0	0	0
MSTRG.7256	1.03877	0.000619713	Os11g0111900	LOC_Os11g02070	AT3G56230.1	0	BTB/POZ domain-containing protein
MSTRG.29894	-1.12129	0.000622611	Os07g0164700	LOC_Os07g07030	0	0	0
MSTRG.21930	1.40691	0.00062759	Os04g0482300	LOC_Os04g40630	AT5G63160.1	BT1	BTB and TAZ domain protein 1
MSTRG.29277	-2.76625	0.00062759	Os06g0701700	LOC_Os06g48810	AT4G10310.1	ATHKT1,HKT1	high-affinity K+ transporter 1
MSTRG.35665	1.49478	0.000633945	Os09g0414900	LOC_Os09g24840	AT1G74670.1	0	Gibberellin-regulated family protein
MSTRG.3084	1.25195	0.000646339	Os01g0701700	LOC_Os01g50610	AT4G36470.1	0	S-adenosyl-L-methionine-dependent methyltransferases superfamily protein
MSTRG.9060	-1.73317	0.000651138	Os11g0591000	LOC_Os11g37880	AT3G46530.1	RPP13	NB-ARC domain-containing disease resistance protein
MSTRG.25663	-1.28806	0.000679213	Os05g0492200	LOC_Os05g41290	AT3G14470.1	0	NB-ARC domain-containing disease resistance protein
MSTRG.17596	1.20004	0.000683103	Os03g0325500	LOC_Os03g20900	AT3G04030.3	0	Homeodomain-like superfamily protein
MSTRG.23247	-1.29651	0.000727435	Os04g0659200	LOC_Os04g56420
MSTRG.22389	-1.0045	0.000746223	Os04g0541700	LOC_Os04g45810	AT2G46680.1	ATHB-7,ATHB7,HB-7	homeobox 7
MSTRG.35951	-1.28085	0.000746223	Os09g0454900	LOC_Os09g28180	AT5G35370.1	0	S-locus lectin protein kinase family protein
MSTRG.17645	-1.32914	0.000766311	Os03g0331700	LOC_Os03g21380	AT4G20780.1	CML42	calmodulin like 42
MSTRG.34080	-1.70627	0.000769615	Os08g0478700	LOC_Os08g37370	AT2G22500.1	ATPUMP5,DIC1,UCP5	uncoupling protein 5
MSTRG.5064	-3.98475	0.000781256	Os01g0968300	LOC_Os01g73720	AT3G19430.1	0	late embryogenesis abundant protein-related / LEA protein-related
MSTRG.12077	1.62288	0.000783424	Os02g0143300	LOC_Os02g05050	AT3G20220.1	0	SAUR-like auxin-responsive protein family
MSTRG.27876	1.11868	0.000786873	Os06g0329300	LOC_Os06g22390	0	0	0
MSTRG.25346	-1.00148	0.000806902	Os05g0443400	LOC_Os05g37130	AT2G27500.1	0	Glycosyl hydrolase superfamily protein
MSTRG.18696	-1.22615	0.000807893	Os03g0642900	LOC_Os03g44100	AT1G30300.1	0	Metallo-hydrolase/oxidoreductase superfamily protein
MSTRG.23092	-1.53912	0.000813793	Os04g0638100	LOC_Os04g54560	AT5G61160.1	AACT1	anthocyanin 5-aromatic acyltransferase 1
MSTRG.3103	-2.34537	0.000813793	Os01g0704100	LOC_Os01g50820	AT1G12940.1	ATNRT2.5,NRT2.5	nitrate transporter2.5
MSTRG.15323	-1.01591	0.000813793	Os02g0775600	LOC_Os02g53530	AT2G41940.1	ZFP8	zinc finger protein 8
MSTRG.32733	-1.1512	0.000824254	Os08g0177000	None
MSTRG.25750	1.63973	0.000827998	Os05g0503500	None
MSTRG.4415	1.36511	0.000832209	Os01g0880800	LOC_Os01g65830	AT1G43800.1	0	Plant stearoyl-acyl-carrier-protein desaturase family protein
MSTRG.3313	-1.92245	0.00083468	Os01g0733200	LOC_Os01g53220	AT3G24520.1	AT-HSFC1,HSFC1	heat shock transcription factor C1
MSTRG.24000	1.63039	0.000851246
MSTRG.7263	-1.87431	0.000851246	Os11g0113700	LOC_Os11g02240	AT5G58380.1	CIPK10,PKS2,SIP1,SNRK3.8	SOS3-interacting protein 1
MSTRG.35204	2.34742	0.000860843
MSTRG.614	1.66837	0.000867072	Os01g0179600	LOC_Os01g08440	AT4G15550.1	IAGLU	indole-3-acetate beta-D-glucosyltransferase
MSTRG.7591	1.39747	0.000877268	Os11g0160550	LOC_Os11g06180	AT4G08250.1	0	GRAS family transcription factor
MSTRG.4732	-1.11827	0.00088162
MSTRG.25839	-3.10488	0.00088878	Os05g0514800	LOC_Os05g43895	0	0	0
MSTRG.14906	-1.09606	0.00089092	Os02g0720450	None
MSTRG.27108	-1.34471	0.000923268
MSTRG.4649	-1.00206	0.000943155	LOC_Os01g68680
MSTRG.31184	-1.63808	0.000956089	Os07g0553633	LOC_Os07g36780	AT2G19130.1	0	S-locus lectin protein kinase family protein
MSTRG.17381	-1.5627	0.000975668	Os03g0290300	LOC_Os03g18070	AT5G05580.1	FAD8	fatty acid desaturase 8
MSTRG.25637	1.87518	0.000982785	Os05g0488600	LOC_Os05g40960	AT5G18240.4	ATMYR1,MYR1	myb-related protein 1
MSTRG.17027	-1.18207	0.000983236	Os03g0247900	LOC_Os03g14370	AT1G12420.1	ACR8	ACT domain repeat 8
MSTRG.17542	-1.91659	0.00101386
MSTRG.9242	-1.10291	0.00102155	Os11g0629550	None
MSTRG.2552	-1.58046	0.00102644	Os01g0621500	LOC_Os01g43340
MSTRG.20388	-1.17903	0.00103103	Os04g0113100	None
MSTRG.36284	1.0609	0.00105564	Os09g0500900	LOC_Os09g32470	AT3G25290.1	0	Auxin-responsive family protein
MSTRG.29009	-1.21479	0.00106156	Os06g0667300	None
MSTRG.22956	-1.22571	0.00106812
MSTRG.7585	-1.85842	0.00106841	Os11g0160400	LOC_Os11g06150	0	0	0
MSTRG.20367	-1.98778	0.00107074	Os04g0111100	LOC_Os04g02030	AT3G14460.1	0	LRR and NB-ARC domains-containing disease resistance protein
MSTRG.30061	-1.2909	0.00107688	Os07g0192000	LOC_Os07g09420	AT5G40010.1	AATP1	AAA-ATPase 1
MSTRG.19237	1.60924	0.00110673	Os03g0725200	LOC_Os03g51530	0	0	0
MSTRG.32819	-1.24909	0.00113653	Os08g0187800	LOC_Os08g08840	AT1G61800.1	ATGPT2,GPT2	glucose-6-phosphate/phosphate translocator 2
MSTRG.6833	1.78054	0.00113836
MSTRG.2856	1.23343	0.00114991	Os01g0668100	LOC_Os01g47780	AT5G03170.1	ATFLA11,FLA11	FASCICLIN-like arabinogalactan-protein 11
MSTRG.19361	-3.2128	0.00115975	Os03g0741000	LOC_Os03g53010	AT2G43710.2	FAB2,SSI2	Plant stearoyl-acyl-carrier-protein desaturase family protein
MSTRG.27669	-1.03537	0.00117205	Os06g0289200	LOC_Os06g18140	AT3G50740.1	UGT72E1	UDP-glucosyl transferase 72E1
MSTRG.36595	1.39095	0.00117205	Os09g0540000	None
MSTRG.22624	-1.20724	0.00118856	Os04g0580300	LOC_Os04g49110	AT5G52510.1	SCL8	SCARECROW-like 8
MSTRG.7374	1.03204	0.00119331	Os11g0129700	LOC_Os11g03540	AT3G54320.1	ASML1,ATWRI1,WRI,WRI1	Integrase-type DNA-binding superfamily protein
MSTRG.14086	1.40951	0.00120032	Os02g0600650	LOC_Os02g38860	0	0	0
MSTRG.23668	1.01651	0.00121295	Os05g0119700	LOC_Os05g02820	AT1G65010.1	0	Plant protein of unknown function (DUF827)
MSTRG.35575	-1.03923	0.00122107	Os09g0397300	LOC_Os09g23350	AT1G68020.2	ATTPS6,TPS6	UDP-Glycosyltransferase / trehalose-phosphatase family protein
MSTRG.26220	1.32435	0.00122825	Os05g0565100	LOC_Os05g49040	AT2G30890.1	0	Cytochrome b561/ferric reductase transmembrane protein family
MSTRG.7938	-1.15078	0.00126709	Os11g0226966	LOC_Os11g11970	0	0	0
MSTRG.10869	1.0022	0.00127585
MSTRG.25349	-1.93549	0.0012962	Os05g0445100	LOC_Os05g37250	AT2G27690.1	CYP94C1	cytochrome P450, family 94, subfamily C, polypeptide 1
MSTRG.23691	-1.47494	0.0013509
MSTRG.12840	-3.33074	0.00139661	Os02g0248100	LOC_Os02g15000	AT4G40070.1	0	RING/U-box superfamily protein
MSTRG.36104	1.15908	0.00140023	Os09g0479100	LOC_Os09g30180	AT3G22700.1	0	F-box and associated interaction domains-containing protein
MSTRG.27894	-1.03713	0.00141948	Os06g0334100	None
MSTRG.11757	-1.07417	0.00142181	Os02g0108100	None
MSTRG.22130	-1.27085	0.00146552	Os04g0506800	LOC_Os04g42760	AT1G08280.1	0	Glycosyltransferase family 29 (sialyltransferase) family protein
MSTRG.22889	1.06418	0.00147393	Os04g0613700	LOC_Os04g52370	AT2G35020.1	GlcNAc1pUT2	N-acetylglucosamine-1-phosphate uridylyltransferase 2
MSTRG.3499	-1.76189	0.00152198	Os01g0757200	LOC_Os01g55240	AT1G30040.1	ATGA2OX2,GA2OX2	gibberellin 2-oxidase
MSTRG.19761	1.24078	0.00159508
MSTRG.24573	-1.20479	0.00168564
MSTRG.6321	-1.28488	0.00170534	Os10g0469700	LOC_Os10g33140	AT2G34930.1	0	disease resistance family protein / LRR family protein
MSTRG.33887	-1.37398	0.00171095
MSTRG.28278	1.30132	0.00175586	Os06g0538400	LOC_Os06g34730	0	0	0
MSTRG.13929	-1.41885	0.00179712	Os02g0577501	LOC_Os02g36780	AT2G03050.1	EMB93,SOLDAT10	Mitochondrial transcription termination factor family protein
MSTRG.13117	-1.437	0.0018278	Os02g0301450	None
MSTRG.17419	1.44707	0.0018348	Os03g0302800	LOC_Os03g19070	AT5G38700.1	0	0
MSTRG.16847	-3.8751	0.00185573
MSTRG.14854	-1.69745	0.00185573	Os02g0716600	None
MSTRG.24148	-1.13787	0.00190068	Os05g0179100	LOC_Os05g08620	AT4G13395.1	DVL10,RTFL12	ROTUNDIFOLIA like 12
MSTRG.16964	1.29926	0.00193794	Os03g0237500	LOC_Os03g13450	AT1G66080.1	0	0
MSTRG.3113	-1.94817	0.00194883	Os01g0705200	LOC_Os01g50910	AT3G15670.1	0	Late embryogenesis abundant protein (LEA) family protein
MSTRG.4753	1.01771	0.00195679	Os01g0929200	LOC_Os01g70410	AT3G26700.1	0	Protein kinase superfamily protein
MSTRG.3075	-1.4393	0.00197344	Os01g0700100	LOC_Os01g50460	AT3G14770.1	0	Nodulin MtN3 family protein
MSTRG.92	1.13847	0.00208437	Os01g0111300	None
MSTRG.36361	-2.68402	0.00214069	Os09g0508000	None
MSTRG.24153	-1.80972	0.00218339	Os05g0179950	LOC_Os05g08750	AT4G15550.1	IAGLU	indole-3-acetate beta-D-glucosyltransferase
MSTRG.8094	-1.04192	0.00218535	Os11g0258400	None
MSTRG.2249	-1.2136	0.00219022	Os01g0579600	LOC_Os01g39770	AT4G33000.1	ATCBL10,CBL10,SCABP8	calcineurin B-like protein 10
MSTRG.249	1.22579	0.00219919	Os01g0130200	LOC_Os01g03940	0	0	0
MSTRG.23941	1.69206	0.00220299
MSTRG.29280	1.3336	0.00220299	Os06g0701900	LOC_Os06g48850	AT2G24400.1	0	SAUR-like auxin-responsive protein family
MSTRG.20046	1.23909	0.00220299	Os03g0822400	LOC_Os03g60760	AT5G02220.1	0	0
MSTRG.11094	1.05726	0.00220897	Os12g0547100	LOC_Os12g36060	0	0	0
MSTRG.30175	1.06936	0.00221492	Os07g0211601	None
MSTRG.17683	-1.10178	0.0022183	Os03g0336700	LOC_Os03g21850	AT3G51620.2	0	PAP/OAS1 substrate-binding domain superfamily
MSTRG.20098	-1.20891	0.00222271	Os03g0833900	LOC_Os03g61810	AT5G28050.1	0	Cytidine/deoxycytidylate deaminase family protein
MSTRG.4367	-1.41363	0.00222271	Os01g0878101	None
MSTRG.3538	-2.12241	0.00225794	Os01g0765600	LOC_Os01g56030	AT3G50770.1	CML41	calmodulin-like 41
MSTRG.33508	-1.61413	0.00229747	Os08g0360300	LOC_Os08g27170	AT1G73805.1	0	Calmodulin binding protein-like
MSTRG.10814	1.86153	0.00229747	Os12g0472800	LOC_Os12g28770	AT5G41050.1	0	Pollen Ole e 1 allergen and extensin family protein
MSTRG.3220	-1.18093	0.00229747	Os01g0720700	LOC_Os01g52260	AT5G56760.1	ATSERAT1;1,SAT-52,SAT5,SERAT1;1	serine acetyltransferase 1;1
MSTRG.36146	-1.69731	0.00232832	Os09g0488700	LOC_Os09g31360	AT4G12070.1	0	0
MSTRG.29176	-1.14544	0.00235063
MSTRG.11214	-1.0772	0.00238417	Os12g0573600	None
MSTRG.13334	2.31708	0.00238499	Os02g0456800	LOC_Os02g25900	AT3G14470.1	0	NB-ARC domain-containing disease resistance protein
MSTRG.24309	1.59326	0.00248685
MSTRG.4247	-1.50484	0.00248829	Os01g0862400	None
MSTRG.23361	1.32499	0.00251395	Os04g0677100	LOC_Os04g58070	AT3G20015.1	0	Eukaryotic aspartyl protease family protein
MSTRG.8141	1.19595	0.00253245	Os11g0270000	LOC_Os11g16970	AT1G65520.1	ATECI1,ECHIC,ECI1,PEC11	delta(3), delta(2)-enoyl CoA isomerase 1
MSTRG.21192	-1.51145	0.00253658	Os04g0368000	LOC_Os04g29960	AT1G21270.1	WAK2	wall-associated kinase 2
MSTRG.5731	1.39972	0.00254455	Os10g0341700	LOC_Os10g20090	AT2G32540.1	ATCSLB04,ATCSLB4,CSLB04	cellulose synthase-like B4
MSTRG.5050	-1.28284	0.00254877	Os01g0966801	None
MSTRG.1769	-2.10797	0.00256569	Os01g0370000	LOC_Os01g27240	AT1G76690.1	ATOPR2,OPR2	12-oxophytodienoate reductase 2
MSTRG.2502	-2.18093	0.00256569	Os01g0625300	LOC_Os01g43590	AT3G24520.1	AT-HSFC1,HSFC1	heat shock transcription factor C1
MSTRG.15286	-1.50645	0.00256569	Os02g0771200	LOC_Os02g53150	AT1G11510.1	0	DNA-binding storekeeper protein-related transcriptional regulator
MSTRG.9581	-1.39863	0.00257688
MSTRG.2681	-1.82404	0.00257867	Os01g0646000	LOC_Os01g45840	AT2G36730.1	0	Pentatricopeptide repeat (PPR) superfamily protein
MSTRG.11547	-1.41422	0.00257961
MSTRG.16941	-2.08074	0.00258872
MSTRG.34580	-1.74156	0.00260263	Os08g0545900	LOC_Os08g43250	AT5G19700.1	0	MATE efflux family protein
MSTRG.35311	1.58772	0.00261953	Os09g0331100	LOC_Os09g16200	AT3G09550.1	0	Ankyrin repeat family protein
MSTRG.9694	-1.5802	0.00264815	Os12g0113500	LOC_Os12g02200	AT5G58380.1	CIPK10,PKS2,SIP1,SNRK3.8	SOS3-interacting protein 1
MSTRG.2072	-1.39996	0.00267852	Os01g0545500	LOC_Os01g36500	AT4G23180.1	CRK10,RLK4	cysteine-rich RLK (RECEPTOR-like protein kinase) 10
MSTRG.9978	-1.2805	0.00268081	Os12g0153200	LOC_Os12g05690	AT5G03890.1	0	0
MSTRG.30405	-1.73983	0.00272098	Os07g0274700	LOC_Os07g17330	AT3G48140.1	0	B12D protein
MSTRG.26198	1.02307	0.00275081	Os05g0563000	LOC_Os05g48850	AT4G28500.1	ANAC073,NAC073,SND2	NAC domain containing protein 73
MSTRG.6876	1.00636	0.00275108	Os10g0547500	LOC_Os10g39980	AT1G02260.1	0	Divalent ion symporter
MSTRG.7967	-1.52222	0.00275661	Os11g0227200	LOC_Os11g12000	AT3G07040.1	RPM1,RPS3	NB-ARC domain-containing disease resistance protein
MSTRG.28758	-1.5164	0.00279627	Os06g0625766	None
MSTRG.23182	-1.32536	0.00279627	Os04g0649500	LOC_Os04g55600	0	0	0
MSTRG.33993	-1.47121	0.00280752	Os08g0467300	LOC_Os08g36410	AT1G25240.1	0	ENTH/VHS/GAT family protein
MSTRG.10568	-1.75149	0.00282699
MSTRG.1120	-1.00896	0.00283008	Os01g0248300	LOC_Os01g14550	AT1G78780.2	0	pathogenesis-related family protein
MSTRG.32953	-1.01851	0.00283135	Os08g0206400	LOC_Os08g10550	AT2G35060.2	KUP11	K+ uptake permease 11
MSTRG.36336	1.13928	0.00290694	Os09g0505400	LOC_Os09g32770	AT5G16530.1	PIN5	Auxin efflux carrier family protein
MSTRG.3971	1.06613	0.0029132	Os01g0823200	LOC_Os01g60780	AT2G30460.1	0	Nucleotide/sugar transporter family protein
MSTRG.23974	1.03072	0.00297006	Os05g0155400	LOC_Os05g06340	AT5G26930.1	GATA23	GATA transcription factor 23
MSTRG.21264	1.19107	0.00301495	Os04g0384000	LOC_Os04g31484	0	0	0
MSTRG.26254	-1.50507	0.00310105	Os05g0571200	LOC_Os05g49620	AT4G11070.1	AtWRKY41,WRKY41	WRKY family transcription factor
MSTRG.2157	1.09693	0.00316848	Os01g0559600	LOC_Os01g37910	AT4G32940.1	GAMMA-VPE,GAMMAVPE	gamma vacuolar processing enzyme
MSTRG.26286	-1.74203	0.00320548	Os05g0573400	None
MSTRG.10208	-1.7238	0.00320602	Os12g0194266	None
MSTRG.23862	-2.35954	0.00324675	Os05g0132700	LOC_Os05g04210	AT5G49620.1	AtMYB78,MYB78	myb domain protein 78
MSTRG.29626	1.12329	0.00326242	Os07g0115500	LOC_Os07g02460	AT5G43150.1	0	0
MSTRG.32035	-1.04945	0.00331555	Os07g0669650	LOC_Os07g47350	AT3G02050.1	ATKT4,ATKUP3,KUP3	K+ uptake transporter 3
MSTRG.6698	1.47661	0.00336637	Os10g0517800	LOC_Os10g37350	0	0	0
MSTRG.560	1.83616	0.00337494	Os01g0172701	None
MSTRG.7636	-1.39118	0.00340848	Os11g0168600	LOC_Os11g06780	AT5G42440.1	0	Protein kinase superfamily protein
MSTRG.7552	-1.69366	0.00342486	Os11g0156000	LOC_Os11g05740	AT5G06250.2	0	AP2/B3-like transcriptional factor family protein
MSTRG.16454	-1.29141	0.00346313	Os03g0175200	LOC_Os03g07890	AT1G72820.1	0	Mitochondrial substrate carrier family protein
MSTRG.33979	-1.13877	0.00351139	Os08g0455600	LOC_Os08g35440	AT2G39840.1	TOPP4	type one serine/threonine protein phosphatase 4
MSTRG.33027	1.83045	0.00352701	Os08g0230300	LOC_Os08g13360	AT1G51550.1	0	Kelch repeat-containing F-box family protein
MSTRG.12937	-1.04262	0.00355371	Os02g0265200	LOC_Os02g16540	AT5G52830.1	ATWRKY27,WRKY27	WRKY DNA-binding protein 27
MSTRG.29420	-2.36424	0.00355371	Os06g0726100	LOC_Os06g51050	AT3G12500.1	ATHCHIB,B-CHI,CHI-B,HCHIB,PR-3,PR3	basic chitinase
MSTRG.22411	1.57108	0.00358362	Os04g0547900	LOC_Os04g46280	AT5G47240.1	atnudt8,NUDT8	nudix hydrolase homolog 8
MSTRG.5619	1.03714	0.00361315	Os10g0206500	LOC_Os10g13914	AT5G47635.1	0	Pollen Ole e 1 allergen and extensin family protein
MSTRG.32889	-1.58718	0.00363093	Os08g0198800	LOC_Os08g09890	0	0	0
MSTRG.19986	-2.67594	0.0037541	Os03g0820300	LOC_Os03g60560	AT5G59820.1	RHL41,ZAT12	C2H2-type zinc finger family protein
MSTRG.603	-1.06766	0.00375626	Os01g0176800	LOC_Os01g08170	AT1G52780.1	0	Protein of unknown function (DUF2921)
MSTRG.26179	-1.01465	0.00377322	Os05g0560500	LOC_Os05g48680	0	0	0
MSTRG.36640	1.43405	0.00379578	Os09g0545300	LOC_Os09g37330	AT1G29420.1	0	SAUR-like auxin-responsive protein family
MSTRG.3661	-1.00649	0.00379689	Os01g0779300	LOC_Os01g57100	AT5G10530.1	0	Concanavalin A-like lectin protein kinase family protein
MSTRG.15294	-1.43717	0.00381067	Os02g0773732	LOC_Os02g53380	AT5G06700.1	TBR	Plant protein of unknown function (DUF828)
MSTRG.2658	1.52716	0.00401128	Os01g0644900	LOC_Os01g45720	0	0	0
MSTRG.32001	1.10555	0.00404598	Os07g0663000	LOC_Os07g46800	0	0	0
MSTRG.21496	1.10664	0.00405549	Os04g0423100	LOC_Os04g34580	AT2G35660.1	CTF2A	FAD/NAD(P)-binding oxidoreductase family protein
MSTRG.25228	1.17402	0.00415401	Os05g0427900	LOC_Os05g35340	0	0	0
MSTRG.5819	-1.32084	0.00419534	Os10g0371100	LOC_Os10g22600	AT1G78080.1	RAP2.4	related to AP2 4
MSTRG.13156	-1.07417	0.00421933	Os02g0311150	LOC_Os02g20720	AT3G06190.1	ATBPM2,BPM2	BTB-POZ and MATH domain 2
MSTRG.5629	-1.30783	0.00425509	Os10g0208500	LOC_Os10g14180	AT3G63290.1	0	2-oxoglutarate (2OG) and Fe(II)-dependent oxygenase superfamily protein
MSTRG.18324	-1.01834	0.0042678	Os03g0563200	LOC_Os03g36534	0	0	0
MSTRG.31342	-1.07318	0.0042678	Os07g0572500	LOC_Os07g38480	0	0	0
MSTRG.7936	-1.40015	0.0043223	Os11g0226933	LOC_Os11g11960	AT3G07040.1	RPM1,RPS3	NB-ARC domain-containing disease resistance protein
MSTRG.17087	1.19583	0.0043664	Os03g0259100	LOC_Os03g15340	AT2G02850.1	ARPN	plantacyanin
MSTRG.32185	-1.4637	0.00437259	Os07g0686800	LOC_Os07g48730	AT1G69790.1	0	Protein kinase superfamily protein
MSTRG.14905	-1.93234	0.00438492
MSTRG.32037	-1.62824	0.00438492	Os07g0669700	LOC_Os07g47350	AT3G02050.1	ATKT4,ATKUP3,KUP3	K+ uptake transporter 3
MSTRG.34506	1.70464	0.00439515	Os08g0536350	None
MSTRG.5664	-1.60525	0.00440849	Os10g0326800	LOC_Os10g17940	0	0	0
MSTRG.14386	-1.18764	0.00443299	Os02g0646200	LOC_Os02g43170	AT1G75540.1	STH2	salt tolerance homolog2
MSTRG.1119	-2.44421	0.0044443	Os01g0248000	LOC_Os01g14540	AT1G11925.1	0	Stigma-specific Stig1 family protein
MSTRG.13967	1.01571	0.00446069	Os02g0581200	LOC_Os02g37070	0	0	0
MSTRG.35642	1.53809	0.00450008
MSTRG.23506	1.015	0.0045759	Os04g0687900	LOC_Os04g59130	AT1G25280.1	AtTLP10,TLP10	tubby like protein 10
MSTRG.22067	1.63927	0.00482893	Os04g0498101	None
MSTRG.14625	1.06846	0.00486426	Os02g0681200	LOC_Os02g45710	AT3G61460.1	BRH1	brassinosteroid-responsive RING-H2
MSTRG.8122	1.17397	0.00488036
MSTRG.35482	-1.45769	0.00488204	Os09g0376800	LOC_Os09g20990	AT1G60140.1	ATTPS10,TPS10	trehalose phosphate synthase
MSTRG.11323	1.38591	0.00489127	Os12g0582600	LOC_Os12g39290	AT5G09850.1	0	Transcription elongation factor (TFIIS) family protein
MSTRG.419	1.14713	0.00489127	Os01g0159200	LOC_Os01g06580	AT5G03170.1	ATFLA11,FLA11	FASCICLIN-like arabinogalactan-protein 11
MSTRG.4494	3.18629	0.00493489
MSTRG.3311	-1.1055	0.0049753
MSTRG.2990	-1.52301	0.0049753	Os01g0688900	LOC_Os01g49430	AT5G02500.1	AT-HSC70-1,HSC70,HSC70-1,HSP70-1	heat shock cognate protein 70-1
MSTRG.36030	1.59693	0.00509332	Os09g0471200	LOC_Os09g29510	AT1G21240.1	WAK3	wall associated kinase 3
MSTRG.17183	-2.1231	0.00522003	Os03g0270600	None
MSTRG.3993	-1.14103	0.00531038	Os01g0827400	LOC_Os01g61170	AT2G40380.1	PRA1.B2	prenylated RAB acceptor 1.B2
MSTRG.19853	-1.17226	0.005368	Os03g0802600	LOC_Os03g58800	AT5G40010.1	AATP1	AAA-ATPase 1
MSTRG.13674	1.05571	0.005368	Os02g0532900	LOC_Os02g33000	AT2G27500.2	0	Glycosyl hydrolase superfamily protein
MSTRG.13811	1.02365	0.00537992	Os02g0555300	LOC_Os02g34970	AT5G64530.1	ANAC104,XND1	xylem NAC domain 1
MSTRG.26711	-1.36894	0.00537992	Os06g0133400	LOC_Os06g04230	AT5G54165.1	0	0
MSTRG.6797	-1.17315	0.00537992	Os10g0536400	LOC_Os10g39140	AT5G24530.1	DMR6	2-oxoglutarate (2OG) and Fe(II)-dependent oxygenase superfamily protein
MSTRG.25929	-1.44668	0.00547739	Os05g0525600	LOC_Os05g44990	AT4G29990.1	0	Leucine-rich repeat transmembrane protein kinase protein
MSTRG.4276	-1.05777	0.00548502	Os01g0865700	LOC_Os01g64570	AT2G35930.1	PUB23	plant U-box 23
MSTRG.5546	-1.14559	0.00548502
MSTRG.34738	-1.21728	0.00550192	Os08g0562300	LOC_Os08g44830	AT5G22890.1	0	C2H2 and C2HC zinc fingers superfamily protein
MSTRG.15048	-1.53492	0.00550192	Os02g0736900	LOC_Os02g50374	0	0	0
MSTRG.31950	-1.53789	0.00580332	Os07g0659300	LOC_Os07g46510	AT5G12340.1	0	0
MSTRG.6811	-1.7812	0.00580376
MSTRG.33299	-1.04913	0.00584439
MSTRG.593	1.31633	0.00585285	Os01g0174100	LOC_Os01g07890	AT5G20100.1	0	0
MSTRG.6676	-1.44636	0.00589527	Os10g0515200	LOC_Os10g37110	AT1G64940.1	CYP89A6	cytochrome P450, family 87, subfamily A, polypeptide 6
MSTRG.18799	-1.22169	0.00591723	Os03g0660000	LOC_Os03g45779	0	0	0
MSTRG.21732	-2.80539	0.00616834	LOC_Os04g38010
MSTRG.20455	-1.80885	0.00617661	Os04g0128700	LOC_Os04g03920	0	0	0
MSTRG.3214	-1.0783	0.00618439	Os01g0720400	LOC_Os01g52230	AT1G73010.1	ATPS2,PS2	phosphate starvation-induced gene 2
MSTRG.16722	1.47417	0.00619268
MSTRG.19165	-1.88538	0.00620997	Os03g0718800	LOC_Os03g50960	AT4G12470.1	AZI1	azelaic acid induced 1
MSTRG.12641	-1.74808	0.00622716
MSTRG.28624	1.66196	0.00625794	Os06g0606599	None
MSTRG.8836	-1.1172	0.00628136	Os11g0537350	LOC_Os11g33110	AT5G61750.1	0	RmlC-like cupins superfamily protein
MSTRG.26461	1.47575	0.00635522	Os05g0592350	None
MSTRG.494	-1.60321	0.0063732	Os01g0165100	LOC_Os01g07130	AT2G40390.1	0	0
MSTRG.9407	-1.27403	0.00645299	Os11g0668650	LOC_Os11g44630	AT2G18750.3	0	Calmodulin-binding protein
MSTRG.36298	-1.14123	0.00672597	Os09g0509700	LOC_Os09g33550	AT2G33500.1	0	B-box type zinc finger protein with CCT domain
MSTRG.31603	-1.07243	0.00678473
MSTRG.31604	-1.07243	0.00678473
MSTRG.30313	1.12898	0.00689331	Os07g0252800	LOC_Os07g14890	0	0	0
MSTRG.1748	-1.01416	0.0069504	Os01g0364100	LOC_Os01g26174	AT1G21230.1	WAK5	wall associated kinase 5
MSTRG.19270	-1.23094	0.00702301	Os03g0729300	LOC_Os03g51960	AT5G65840.1	0	Thioredoxin superfamily protein
MSTRG.5217	1.13886	0.00720672	Os10g0116800	LOC_Os10g02750	AT1G14700.1	ATPAP3,PAP3	purple acid phosphatase 3
MSTRG.26470	-1.01872	0.00737961	Os05g0593000	LOC_Os05g51520	AT5G12010.1	0	0
MSTRG.4733	-1.35093	0.00740412	Os01g0926450	None
MSTRG.8095	2.12229	0.00755227
MSTRG.24860	-1.83958	0.00766358	Os05g0369700	LOC_Os05g30680	AT5G50380.1	ATEXO70F1,EXO70F1	exocyst subunit exo70 family protein F1
MSTRG.24947	1.56539	0.00786618	Os05g0372833	None
MSTRG.36528	1.15706	0.00789383	Os09g0530275	LOC_Os09g36070	AT3G26300.1	CYP71B34	cytochrome P450, family 71, subfamily B, polypeptide 34
MSTRG.21004	-1.95425	0.0079017	Os04g0304250	None
MSTRG.2122	-1.33987	0.00791111	Os01g0552050	None
MSTRG.16897	1.29168	0.00791111	Os03g0225100	LOC_Os03g12390	AT1G18350.1	ATMKK7,BUD1,MKK7	MAP kinase kinase 7
MSTRG.6030	1.36386	0.00791111	Os10g0411100	LOC_Os10g27110	AT1G27690.1	0	Protein of unknown function (DUF620)
MSTRG.6798	-1.55558	0.00803953	Os10g0536450	None
MSTRG.24423	-1.17294	0.00806168
MSTRG.29690	1.27706	0.00806518	Os07g0132300	LOC_Os07g04020	AT4G37810.1	0	0
MSTRG.8873	1.19938	0.00810442	Os11g0547000	LOC_Os11g34460	AT1G68050.1	ADO3,FKF1	flavin-binding, kelch repeat, f box 1
MSTRG.35870	1.26253	0.0081738	Os09g0443800	LOC_Os09g27160	0	0	0
MSTRG.27469	1.30687	0.00826186	Os06g0238700	LOC_Os06g13140	AT1G24130.1	0	Transducin/WD40 repeat-like superfamily protein
MSTRG.15809	-2.06816	0.00826186
MSTRG.13556	-1.65555	0.00836553	Os02g0512000	LOC_Os02g30810	AT5G50760.1	0	SAUR-like auxin-responsive protein family
MSTRG.14736	-1.64577	0.00836932
MSTRG.20644	1.03574	0.00855391
MSTRG.35386	-1.02523	0.00857464
MSTRG.10704	-2.06641	0.0085845	Os12g0432600	LOC_Os12g24490	AT1G72200.1	0	RING/U-box superfamily protein
MSTRG.22342	-1.19403	0.00859237	Os04g0537100	LOC_Os04g45370	0	0	0
MSTRG.2788	-1.89952	0.00866518	Os01g0660200	LOC_Os01g47070	AT5G24090.1	ATCHIA,CHIA	chitinase A
MSTRG.17210	-1.48078	0.00866518	Os03g0275100	LOC_Os03g16760	AT1G07630.1	PLL5	pol-like 5
MSTRG.24569	-1.07214	0.00866518	Os05g0290400	None
MSTRG.316	1.28656	0.0087406
MSTRG.4373	1.26688	0.00874142	Os01g0878400	LOC_Os01g65660	AT1G10010.1	AAP8,ATAAP8	amino acid permease 8
MSTRG.2346	1.24968	0.0089644	Os01g0594800	LOC_Os01g41160	AT5G67290.1	0	FAD-dependent oxidoreductase family protein
MSTRG.19167	1.01433	0.00907614	Os03g0719000	LOC_Os03g50970	AT2G01910.1	ATMAP65-6,MAP65-6	Microtubule associated protein (MAP65/ASE1) family protein
MSTRG.1054	1.03217	0.00909046	Os01g0239300	LOC_Os01g13780	0	0	0
MSTRG.23511	-1.587	0.00914213	Os04g0688300	LOC_Os04g59190	AT1G71695.1	0	Peroxidase superfamily protein
MSTRG.18113	-1.97526	0.00915186
MSTRG.27694	-1.24438	0.00928942	Os06g0288100	LOC_Os06g18000	AT2G31880.1	EVR,SOBIR1	Leucine-rich repeat protein kinase family protein
MSTRG.21194	-1.15897	0.0093556	Os04g0368800	LOC_Os04g30010	AT1G21270.1	WAK2	wall-associated kinase 2
MSTRG.28836	-1.55067	0.0093883	Os06g0642600	LOC_Os06g43520	AT3G48310.1	CYP71A22	cytochrome P450, family 71, subfamily A, polypeptide 22
MSTRG.23154	1.67248	0.00941726	Os04g0645001	None
MSTRG.3066	-1.83508	0.00946009	Os01g0699400	LOC_Os01g50400	AT4G26890.1	MAPKKK16	mitogen-activated protein kinase kinase kinase 16
MSTRG.15329	-1.21576	0.00952722	Os02g0776900	LOC_Os02g53690	AT3G13960.1	AtGRF5,GRF5	growth-regulating factor 5
MSTRG.19806	1.23375	0.00956501	Os03g0808900	LOC_Os03g59430	AT3G57520.1	AtSIP2,SIP2	seed imbibition 2
MSTRG.4618	1.81443	0.00967908	Os01g0910900	LOC_Os01g68300	0	0	0
MSTRG.28532	1.06368	0.009719	Os06g0592500	LOC_Os06g39240	AT3G24500.1	ATMBF1C,MBF1C	multiprotein bridging factor 1C

## Sheet: 1 h
	log2FoldChange	padj
MSTRG.25850	-8.64803	4.25971e-175	Os05g0517600	LOC_Os05g44140	AT2G16060.1	AHB1,ARATH GLB1,ATGLB1,GLB1,HB1,NSHB1	hemoglobin 1
MSTRG.18288	-4.01419	7.81019e-148	Os03g0445700	LOC_Os03g33090	AT5G67420.1	ASL39,LBD37	LOB domain-containing protein 37
MSTRG.36078	-2.11981	3.96384e-126
MSTRG.23112	-4.29462	1.20552e-109		LOC_Os04g54830	AT5G64550.1		loricrin-related
MSTRG.635	-3.60931	1.04288e-90	Os01g0179800	LOC_Os01g08460	AT3G24460.1	0	Serinc-domain containing serine and sphingolipid biosynthesis protein
MSTRG.2556	-4.27814	4.55214e-90	Os01g0621900	LOC_Os01g43370	AT1G64140.1	0	0
MSTRG.1715	-4.15173	3.01214e-89	Os01g0357100	LOC_Os01g25484	AT2G15620.1	ATHNIR,NIR,NIR1	nitrite reductase 1
MSTRG.7751	-4.16362	2.22806e-88	Os11g0184900	LOC_Os11g08210	AT5G08790.1	anac081,ATAF2	NAC (No Apical Meristem) domain transcriptional regulator superfamily protein
MSTRG.23692	-7.80265	1.19755e-85	Os05g0114400	LOC_Os05g02390	AT5G59820.1	RHL41,ZAT12	C2H2-type zinc finger family protein
MSTRG.29641	-3.82035	3.88946e-80	Os07g0119300	LOC_Os07g02800	AT2G03500.1	0	Homeodomain-like superfamily protein
MSTRG.3830	3.85199	1.53574e-77	Os01g0802700	LOC_Os01g58860	AT1G77110.1	PIN6	Auxin efflux carrier family protein
MSTRG.15280	-6.87832	1.53574e-77	Os02g0770800	LOC_Os02g53130	AT1G77760.1	GNR1,NIA1,NR1	nitrate reductase 1
MSTRG.21517	-7.42181	2.44454e-67	Os04g0429050	LOC_Os04g34970	AT5G61890.1	0	Integrase-type DNA-binding superfamily protein
MSTRG.6410	-2.86977	3.03404e-65	Os10g0483500	LOC_Os10g34230	AT2G41510.1	ATCKX1,CKX1	cytokinin oxidase/dehydrogenase 1
MSTRG.30486	-3.71921	2.92945e-55	Os07g0406300	LOC_Os07g22350	AT5G13110.1	G6PD2	glucose-6-phosphate dehydrogenase 2
MSTRG.24852	-7.27324	1.04382e-53	Os05g0368000	LOC_Os05g30500	0	0	0
MSTRG.1504	-4.89051	2.07439e-53	Os01g0314800	LOC_Os01g21250	AT4G02380.1	AtLEA5,SAG21	senescence-associated gene 21
MSTRG.25358	-3.68286	1.71049e-52	Os05g0443500	LOC_Os05g37140	AT2G27510.1	ATFD3,FD3	ferredoxin 3
MSTRG.34436	-4.49114	2.44523e-52	Os08g0529000	LOC_Os08g41720	AT5G16530.1	PIN5	Auxin efflux carrier family protein
MSTRG.13228	-3.90642	3.86242e-52	Os02g0325600	LOC_Os02g22020	AT1G25550.1	0	myb-like transcription factor family protein
MSTRG.26810	-7.35273	6.16427e-49	Os06g0146800	LOC_Os06g05420	0	0	0
MSTRG.2600	-3.28597	1.73231e-48	Os01g0631200	LOC_Os01g44050	AT5G40850.1	UPM1	urophorphyrin methylase 1
MSTRG.15247	-5.16989	4.3165e-47	Os02g0765900	LOC_Os02g52730	AT2G15620.1	ATHNIR,NIR,NIR1	nitrite reductase 1
MSTRG.16290	2.1916	1.53462e-45	Os03g0162500	LOC_Os03g06680	AT2G38820.2	0	Protein of unknown function (DUF506)
MSTRG.10720	-4.25305	1.72132e-44	Os12g0438600	LOC_Os12g25200	AT3G27170.1	ATCLC-B,CLC-B	chloride channel B
MSTRG.36229	-7.30338	1.72132e-44	Os09g0484900	LOC_Os09g31130	AT5G47560.1	ATSDAT,ATTDT,TDT	tonoplast dicarboxylate transporter
MSTRG.4646	-4.18709	1.72132e-44	Os01g0915000	LOC_Os01g68650	AT3G07350.1	0	Protein of unknown function (DUF506)
MSTRG.2939	-3.93757	3.39202e-44
MSTRG.11348	-2.68589	1.7111e-43	Os12g0586300	LOC_Os12g39640	AT2G03500.1	0	Homeodomain-like superfamily protein
MSTRG.19794	-6.22448	1.09241e-42	Os03g0807900	LOC_Os03g59320	AT5G19855.1	0	Chaperonin-like RbcX protein
MSTRG.11592	-3.24163	3.158e-42	Os12g0625200	LOC_Os12g43000	0	0	0
MSTRG.16846	2.54347	9.8444e-39	Os03g0216700	LOC_Os03g11734	AT1G51340.2	0	MATE efflux family protein
MSTRG.18483	1.92406	1.1274e-37	Os03g0596800	LOC_Os03g40000	0	0	0
MSTRG.19665	-3.87692	5.17576e-37	Os03g0784700	LOC_Os03g57120	AT4G05390.1	ATRFNR1,RFNR1	root FNR 1
MSTRG.5861	-3.64353	6.65388e-37	Os10g0376900	LOC_Os10g23050	AT1G72210.1	0	basic helix-loop-helix (bHLH) DNA-binding superfamily protein
MSTRG.23370	-2.7595	8.29033e-36	Os04g0671200	LOC_Os04g57550	AT3G59050.1	ATPAO3,PAO3	polyamine oxidase 3
MSTRG.28258	-3.63289	3.25036e-35	Os06g0534200	LOC_Os06g34330	0	0	0
MSTRG.16838	-4.61538	7.98266e-35	Os03g0233900	LOC_Os03g13140	AT2G16060.1	AHB1,ARATH GLB1,ATGLB1,GLB1,HB1,NSHB1	hemoglobin 1
MSTRG.4225	-2.26963	2.17758e-34	Os01g0858350	LOC_Os01g63930	AT2G27690.1	CYP94C1	cytochrome P450, family 94, subfamily C, polypeptide 1
MSTRG.17693	2.28747	3.00953e-34	Os03g0338000	LOC_Os03g21960	AT3G08860.1	PYD4	PYRIMIDINE 4
MSTRG.23300	-2.88529	1.39187e-33	Os04g0665600	LOC_Os04g56990	AT5G06800.1	0	myb-like HTH transcriptional regulator family protein
MSTRG.36555	1.31876	2.38339e-33	Os09g0532900	LOC_Os09g36250	AT4G12350.1	AtMYB42,MYB42	myb domain protein 42
MSTRG.34397	-2.80086	3.53821e-33	Os08g0521000	LOC_Os08g40940	AT4G31330.1	0	Protein of unknown function, DUF599
MSTRG.19482	-3.7918	4.71066e-33	Os03g0764600	LOC_Os03g55590	AT1G13300.1	HRS1	myb-like transcription factor family protein
MSTRG.6876	3.20575	1.64847e-31	Os10g0547500	LOC_Os10g39980	AT1G02260.1	0	Divalent ion symporter
MSTRG.24848	-5.50712	5.05099e-31	Os05g0368100	LOC_Os05g30510	0	0	0
MSTRG.24885	-4.70995	8.39166e-31	Os05g0359500	LOC_Os05g29150	AT2G17450.1	RHA3A	RING-H2 finger A3A
MSTRG.18552	-3.73038	1.50125e-30	Os03g0609500	LOC_Os03g41330	AT5G67420.1	ASL39,LBD37	LOB domain-containing protein 37
MSTRG.28670	1.35845	3.09989e-30	Os06g0612800	LOC_Os06g41010	AT1G51200.3	0	A20/AN1-like zinc finger family protein
MSTRG.21744	-2.39856	3.10727e-30	Os04g0455700	LOC_Os04g38320	0	0	0
MSTRG.19949	-2.57113	7.6537e-30	Os03g0817200	LOC_Os03g60260	AT3G11900.1	ANT1	aromatic and neutral transporter 1
MSTRG.21	-1.14926	1.49527e-29	Os01g0102500	LOC_Os01g01295	AT5G13100.1	0	0
MSTRG.10796	2.14409	1.77064e-29	Os12g0467300	LOC_Os12g28100	AT3G46530.1	RPP13	NB-ARC domain-containing disease resistance protein
MSTRG.7715	-2.30546	1.77468e-29	Os11g0194900	LOC_Os11g08950	AT1G77280.1	0	Protein kinase protein with adenine nucleotide alpha hydrolases-like domain
MSTRG.28764	-3.19597	3.47738e-29	Os06g0633100	LOC_Os06g42660	AT2G24762.1	AtGDU4,GDU4	glutamine dumper 4
MSTRG.21899	-1.76534	5.17211e-29	Os04g0475600	LOC_Os04g39980	AT1G14130.1	0	2-oxoglutarate (2OG) and Fe(II)-dependent oxygenase superfamily protein
MSTRG.1710	-6.04733	1.15558e-28	Os01g0357150	None
MSTRG.28208	2.43476	1.29809e-28	Os06g0525200	LOC_Os06g33390	AT5G41810.1	0	0
MSTRG.3487	-3.75171	1.82271e-28	Os01g0754800	LOC_Os01g55080	0	0	0
MSTRG.25407	-5.32638	6.03307e-28	Os05g0454500	LOC_Os05g38040	AT3G55646.1	0	0
MSTRG.34008	2.06648	1.26498e-27	Os08g0462900	LOC_Os08g36040	AT1G49470.1	0	Family of unknown function (DUF716)
MSTRG.3677	-1.89178	1.73462e-27	Os01g0780800	LOC_Os01g57240	AT4G28190.1	ULT,ULT1	Developmental regulator, ULTRAPETALA
MSTRG.14603	-4.16118	1.84114e-27	Os02g0676400	LOC_Os02g45380	AT5G52050.1	0	MATE efflux family protein
MSTRG.4143	-1.79162	2.42122e-27
MSTRG.32450	-7.64621	1.18931e-26	Os08g0120600	LOC_Os08g02700	AT2G36460.1	0	Aldolase superfamily protein
MSTRG.30484	-3.86947	3.34712e-26	Os07g0406350	None
MSTRG.21292	-3.70764	7.57974e-26	Os04g0389100	LOC_Os04g31960	AT3G48560.1	AHAS,ALS,CSR1,IMR1,TZP5	chlorsulfuron/imidazolinone resistant 1
MSTRG.30061	-3.46764	7.57974e-26	Os07g0192000	LOC_Os07g09420	AT5G40010.1	AATP1	AAA-ATPase 1
MSTRG.14611	-3.70931	1.29383e-25	Os02g0678200	LOC_Os02g45520	AT1G63010.3	0	Major Facilitator Superfamily with SPX (SYG1/Pho81/XPR1) domain-containing protein
MSTRG.35822	3.03052	1.79382e-25	Os09g0437500	LOC_Os09g26620	AT1G56220.1	0	Dormancy/auxin associated family protein
MSTRG.31767	1.0285	2.22518e-25	Os07g0634400	LOC_Os07g44060	AT3G62040.1	0	Haloacid dehalogenase-like hydrolase (HAD) superfamily protein
MSTRG.4597	-2.69557	2.22518e-25	Os01g0908200	LOC_Os01g68020	AT3G48360.1	ATBT2,BT2	BTB and TAZ domain protein 2
MSTRG.17348	-1.78547	2.80334e-25	Os03g0286200	LOC_Os03g17730	AT3G07630.1	ADT2	arogenate dehydratase 2
MSTRG.28255	-4.18397	4.76698e-25	Os06g0532500	LOC_Os06g34180	0	0	0
MSTRG.3190	-3.55875	5.25787e-25	Os01g0716500	LOC_Os01g51870	AT5G10830.1	0	S-adenosyl-L-methionine-dependent methyltransferases superfamily protein
MSTRG.13191	-2.14023	5.39171e-25	Os02g0324700	LOC_Os02g21920	AT1G23150.1	0	0
MSTRG.25154	2.36281	5.78912e-25	Os05g0409500	LOC_Os05g33900	AT5G07050.1	0	nodulin MtN21 /EamA-like transporter family protein
MSTRG.33783	4.44662	6.38467e-25	Os08g0425500	LOC_Os08g32960	AT2G01900.1	0	DNAse I-like superfamily protein
MSTRG.12004	-2.80392	7.3961e-25	Os02g0136000	LOC_Os02g04340	AT1G64530.1	0	Plant regulator RWP-RK family protein
MSTRG.15735	-2.7303	1.08829e-24	Os02g0822900	LOC_Os02g57700	AT2G45910.1	0	U-box domain-containing protein kinase family protein
MSTRG.12446	-4.1653	1.08829e-24	Os02g0191600	LOC_Os02g09830	AT3G30530.1	ATBZIP42,bZIP42	basic leucine-zipper 42
MSTRG.23155	-1.70702	1.1632e-24	Os04g0645100	LOC_Os04g55230	AT4G28080.1	0	Tetratricopeptide repeat (TPR)-like superfamily protein
MSTRG.340	-1.88896	2.13676e-24	Os01g0138900	LOC_Os01g04630	AT3G18270.1	CYP77A5P	cytochrome P450, family 77, subfamily A, polypeptide 5 pseudogene
MSTRG.20222	-2.30941	2.31488e-24	Os03g0850400	LOC_Os03g63330	AT5G13280.1	AK,AK-LYS1,AK1	aspartate kinase 1
MSTRG.23603	3.20107	3.58966e-24	Os05g0106200	LOC_Os05g01570	AT5G64700.1	0	nodulin MtN21 /EamA-like transporter family protein
MSTRG.31951	2.21021	4.80649e-24	Os07g0659400	LOC_Os07g46520	AT2G41250.1	0	Haloacid dehalogenase-like hydrolase (HAD) superfamily protein
MSTRG.4029	-5.15314	5.49533e-24	Os01g0832600	LOC_Os01g61610	AT5G05600.1	0	2-oxoglutarate (2OG) and Fe(II)-dependent oxygenase superfamily protein
MSTRG.24228	-7.58356	7.19525e-24	Os05g0194900	LOC_Os05g10650	AT4G26270.1	PFK3	phosphofructokinase 3
MSTRG.25413	-2.04744	9.01637e-24
MSTRG.6659	-1.87227	9.15689e-24	Os10g0521000	LOC_Os10g37660	AT4G24040.1	ATTRE1,TRE1	trehalase 1
MSTRG.4671	1.0458	1.38462e-23	Os01g0918100	LOC_Os01g68930	AT5G48720.2	XRI,XRI1	x-ray induced transcript 1
MSTRG.34099	-2.21179	1.44075e-23
MSTRG.34098	-2.21177	1.91083e-23
MSTRG.15661	-1.74139	1.92527e-23	Os02g0819500	LOC_Os02g57410	AT5G04250.2	0	Cysteine proteinases superfamily protein
MSTRG.16984	-2.24357	2.69495e-23	Os03g0243100	LOC_Os03g13950	AT2G16700.1	ADF5,ATADF5	actin depolymerizing factor 5
MSTRG.35752	-2.79728	3.28895e-23	Os09g0426000	LOC_Os09g25770	AT4G30420.1	0	nodulin MtN21 /EamA-like transporter family protein
MSTRG.674	-2.17457	4.15406e-23	Os01g0185400	LOC_Os01g09020	AT1G49040.1	SCD1	stomatal cytokinesis defective / SCD1 protein (SCD1)
MSTRG.6504	-3.56095	4.54186e-23	Os10g0492900	LOC_Os10g35070	AT5G08380.1	AGAL1,AtAGAL1	alpha-galactosidase 1
MSTRG.21778	-2.97784	4.6539e-23	Os04g0460350	None
MSTRG.13288	-1.89126	6.16403e-23	Os02g0438601	LOC_Os02g24205	0	0	0
MSTRG.6832	2.19754	1.28157e-22	Os10g0544600	LOC_Os10g39770	AT4G35840.1	0	RING/U-box superfamily protein
MSTRG.7238	1.68261	1.35963e-22	Os11g0109500	LOC_Os11g01830	AT2G40410.2	0	Staphylococcal nuclease homologue
MSTRG.12234	-2.25717	1.47901e-22	Os02g0166600	LOC_Os02g07010
MSTRG.13659	-2.88732	2.14209e-22	Os02g0530300	LOC_Os02g32840	AT2G36320.1	0	A20/AN1-like zinc finger family protein
MSTRG.2934	1.18379	2.3403e-22	Os01g0681600	LOC_Os01g48930	AT4G01000.1	0	Ubiquitin-like superfamily protein
MSTRG.15222	-1.54498	3.48018e-22	Os02g0766700	LOC_Os02g52780	AT3G19290.1	ABF4,AREB2	ABRE binding factor 4
MSTRG.24604	-1.4922	4.55273e-22	Os05g0298200	LOC_Os05g23320	AT3G01750.1	0	Ankyrin repeat family protein
MSTRG.29473	-1.7799	4.78686e-22	Os07g0100200	LOC_Os07g01020	AT5G01410.1	ATPDX1,ATPDX1.3,PDX1,PDX1.3,RSR4	Aldolase-type TIM barrel family protein
MSTRG.29979	-4.32655	9.43163e-22	Os07g0182000	LOC_Os07g08420	AT4G02640.2	ATBZIP10,BZO2H1	bZIP transcription factor family protein
MSTRG.3065	-3.39185	1.38773e-21	Os01g0699100	LOC_Os01g50370	AT4G26890.1	MAPKKK16	mitogen-activated protein kinase kinase kinase 16
MSTRG.9978	-3.33525	1.44195e-21	Os12g0153200	LOC_Os12g05690	AT5G03890.1	0	0
MSTRG.6877	2.8631	1.89438e-21	Os10g0547650	None
MSTRG.30905	-2.27825	2.62732e-21	Os07g0509800	LOC_Os07g32570	AT4G21990.1	APR3,ATAPR3,PRH-26,PRH26	APS reductase 3
MSTRG.5736	2.15458	2.88022e-21	Os10g0343400	LOC_Os10g20260	AT5G16910.1	ATCSLD2,CSLD2	cellulose-synthase like D2
MSTRG.23396	-4.10085	5.21134e-21	Os04g0674425	None
MSTRG.20373	-1.56487	5.46066e-21	Os04g0111200	LOC_Os04g02050	AT1G19920.1	APS2,ASA1	Pseudouridine synthase/archaeosine transglycosylase-like family protein
MSTRG.17929	-2.76246	8.55461e-21
MSTRG.21358	1.75391	2.60001e-20	Os04g0400800	LOC_Os04g32840	0	0	0
MSTRG.16044	-2.61677	3.51976e-20	Os03g0125100	LOC_Os03g03370	AT4G25700.1	B1,BCH1,BETA-OHASE 1,chy1	beta-hydroxylase 1
MSTRG.22089	-2.29629	4.07373e-20	Os04g0502800	LOC_Os04g42420	AT1G80530.1	0	Major facilitator superfamily protein
MSTRG.34518	1.90259	4.19091e-20	Os08g0537600	LOC_Os08g42530	AT5G13300.1	AGD3,SFC,VAN3	ARF GTPase-activating protein
MSTRG.3464	-3.61551	8.53247e-20	Os01g0752500	LOC_Os01g54890	AT5G47220.1	ATERF-2,ATERF2,ERF2	ethylene responsive element binding factor 2
MSTRG.12644	1.37396	8.82766e-20	Os02g0216300	LOC_Os02g12480	0	0	0
MSTRG.23225	-2.92528	8.87504e-20	Os04g0655300	LOC_Os04g56110	AT4G32300.1	SD2-5	S-domain-2 5
MSTRG.2275	-1.04832	1.60577e-19	Os01g0583100	LOC_Os01g40094	AT1G17550.1	HAB2	homology to ABI2
MSTRG.12457	-4.60717	1.68367e-19	Os02g0191300	LOC_Os02g09810	AT3G30390.1	0	Transmembrane amino acid transporter family protein
MSTRG.12920	-1.63911	1.70232e-19	Os02g0258900	LOC_Os02g15870	AT2G31955.2	CNX2	cofactor of nitrate reductase and xanthine dehydrogenase 2
MSTRG.24891	-2.86393	1.71239e-19	Os05g0360400	LOC_Os05g29710	AT3G18930.1	0	RING/U-box superfamily protein
MSTRG.16107	1.47136	2.09566e-19	Os03g0131100	LOC_Os03g03900	AT4G35270.1	0	Plant regulator RWP-RK family protein
MSTRG.4188	-2.46649	2.34796e-19	Os01g0854000	LOC_Os01g63480	AT2G39980.1	0	HXXXD-type acyl-transferase family protein
MSTRG.2938	-3.78835	2.95203e-19		LOC_Os01g48960	AT5G53460.1	GLT1	NADH-dependent glutamate synthase 1
MSTRG.22669	1.15469	3.45125e-19
MSTRG.5426	-1.76423	3.78142e-19	Os10g0161800	LOC_Os10g07440	AT4G28290.1	0	0
MSTRG.3222	1.42886	4.00484e-19
MSTRG.8655	-3.00228	4.00484e-19	Os11g0484500	LOC_Os11g29400	AT1G64190.1	0	6-phosphogluconate dehydrogenase family protein
MSTRG.20641	1.75402	4.52288e-19	Os04g0188500	LOC_Os04g11040	0	0	0
MSTRG.8071	-2.64462	5.45907e-19	Os11g0250600	LOC_Os11g14480	AT3G09550.1		Ankyrin repeat family protein
MSTRG.15587	-1.97145	6.2503e-19	Os02g0807000	LOC_Os02g56310	AT3G04530.1	ATPPCK2,PEPCK2,PPCK2	phosphoenolpyruvate carboxylase kinase 2
MSTRG.22217	2.65221	6.41362e-19	Os04g0517500	LOC_Os04g43710	AT1G08650.1	ATPPCK1,PPCK1	phosphoenolpyruvate carboxylase kinase 1
MSTRG.18745	-1.68013	6.54836e-19	Os03g0649000	LOC_Os03g44670	AT3G11760.1	0	0
MSTRG.11695	2.98503	7.03286e-19	Os02g0100600	LOC_Os02g01060	AT5G53730.1	0	Late embryogenesis abundant (LEA) hydroxyproline-rich glycoprotein family
MSTRG.5022	-3.65443	1.11482e-18	Os01g0962100	LOC_Os01g73110	AT5G45310.1	0	0
MSTRG.17812	1.73296	1.21676e-18	Os03g0356400	LOC_Os03g24030	AT5G13810.1	0	Glutaredoxin family protein
MSTRG.14409	-5.29424	1.41157e-18	Os02g0649300	LOC_Os02g43330	AT2G46680.1	ATHB-7,ATHB7,HB-7	homeobox 7
MSTRG.9840	-5.16235	1.55996e-18	Os12g0133201	None
MSTRG.26381	1.86734	1.60264e-18	Os05g0584600	LOC_Os05g50750	AT5G52882.1	0	P-loop containing nucleoside triphosphate hydrolases superfamily protein
MSTRG.1751	-2.78037	1.63957e-18
MSTRG.2354	-3.98815	1.69977e-18	Os01g0595600	LOC_Os01g41240	AT3G24420.1	0	alpha/beta-Hydrolases superfamily protein
MSTRG.23286	-1.50686	1.96492e-18	Os04g0663700	LOC_Os04g56790	AT5G39590.1	0	TLD-domain containing nucleolar protein
MSTRG.2498	-2.35065	2.1562e-18	Os01g0624700	LOC_Os01g43550	AT4G01250.1	AtWRKY22,WRKY22	WRKY family transcription factor
MSTRG.10817	-4.3094	2.16764e-18	Os12g0478200	LOC_Os12g29400	AT5G13200.1	0	GRAM domain family protein
MSTRG.8527	-1.34908	2.88576e-18	Os11g0441500	LOC_Os11g25454	AT5G05880.1	0	UDP-Glycosyltransferase superfamily protein
MSTRG.35622	-1.32149	3.15511e-18	Os09g0407700	LOC_Os09g24230	AT2G38740.1	0	Haloacid dehalogenase-like hydrolase (HAD) superfamily protein
MSTRG.20051	-4.22934	3.86766e-18	Os03g0823400	LOC_Os03g60840	0	0	0
MSTRG.9549	2.49913	5.36085e-18	Os11g0702501	None
MSTRG.7263	-4.11568	6.92817e-18	Os11g0113700	LOC_Os11g02240	AT5G58380.1	CIPK10,PKS2,SIP1,SNRK3.8	SOS3-interacting protein 1
MSTRG.28374	-3.6635	7.09828e-18	Os06g0558300	LOC_Os06g36330	AT4G29140.1	0	MATE efflux family protein
MSTRG.4233	-1.49981	1.20735e-17	Os01g0859500	LOC_Os01g64020	AT1G08320.1	bZIP21,TGA9	bZIP transcription factor family protein
MSTRG.21697	-1.0317	1.54248e-17
MSTRG.20352	1.56006	1.6427e-17	Os04g0106400	LOC_Os04g01600	AT1G12550.1	0	D-isomer specific 2-hydroxyacid dehydrogenase family protein
MSTRG.23077	3.54162	1.6427e-17	Os04g0635000	LOC_Os04g54230	AT4G10270.1	0	Wound-responsive family protein
MSTRG.22544	2.80915	4.06699e-17	Os04g0567200	LOC_Os04g47930	AT4G00910.1	0	Aluminium activated malate transporter family protein
MSTRG.23395	-2.24895	4.07254e-17	Os04g0674400	LOC_Os04g57810	AT5G18400.3	0	Cytokine-induced anti-apoptosis inhibitor 1, Fe-S biogenesis
MSTRG.24504	-2.30623	4.51992e-17	Os05g0269200	LOC_Os05g18670	AT1G62280.1	SLAH1	SLAC1 homologue 1
MSTRG.2854	-2.96531	4.93676e-17	Os01g0667900	LOC_Os01g47760	AT1G28480.1	GRX480,roxy19	Thioredoxin superfamily protein
MSTRG.36646	-1.92221	6.3019e-17
MSTRG.4248	-1.00585	7.65632e-17
MSTRG.26688	-1.29788	9.89279e-17	Os06g0130400	LOC_Os06g03990	AT5G51690.1	ACS12	1-amino-cyclopropane-1-carboxylate synthase 12
MSTRG.2919	1.9907	1.01109e-16	Os01g0680200	LOC_Os01g48800	AT1G30840.2	ATPUP4,PUP4	purine permease 4
MSTRG.31133	-1.85351	1.14041e-16	Os07g0550500	LOC_Os07g36544	AT4G21380.1	ARK3,RK3	receptor kinase 3
MSTRG.25249	1.77234	1.19004e-16	Os05g0424000	LOC_Os05g34980	AT5G09220.1	AAP2	amino acid permease 2
MSTRG.26460	1.33046	1.36734e-16	Os05g0592300	LOC_Os05g51470	AT5G39890.1	0	Protein of unknown function (DUF1637)
MSTRG.32279	1.2187	1.42008e-16	Os08g0103600	LOC_Os08g01320	AT1G21780.2	0	BTB/POZ domain-containing protein
MSTRG.30530	-4.6556	1.83101e-16	Os07g0418600	LOC_Os07g23640	0	0	0
MSTRG.16832	-2.60969	2.06944e-16	Os03g0233000	LOC_Os03g13050	AT2G23790.1	0	Protein of unknown function (DUF607)
MSTRG.19171	-2.84432	2.61554e-16	Os03g0719400	LOC_Os03g51010	AT1G73480.1	0	alpha/beta-Hydrolases superfamily protein
MSTRG.26419	1.0779	3.18092e-16	Os05g0589400	LOC_Os05g51160	AT5G47390.1	0	myb-like transcription factor family protein
MSTRG.10089	-1.20906	3.28577e-16	Os12g0174100	LOC_Os12g07540	AT1G35510.1	0	O-fucosyltransferase family protein
MSTRG.17969	-1.19228	3.32416e-16
MSTRG.22125	1.59241	3.46722e-16	Os04g0506000	LOC_Os04g42690	AT5G12890.1	0	UDP-Glycosyltransferase superfamily protein
MSTRG.23372	-1.08515	3.47437e-16	Os04g0671300	LOC_Os04g57560	AT1G65840.1	ATPAO4,PAO4	polyamine oxidase 4
MSTRG.20137	-2.47767	5.17164e-16	Os03g0838800	LOC_Os03g62230	AT1G34370.1	STOP1	C2H2 and C2HC zinc fingers superfamily protein
MSTRG.2630	1.24698	6.39752e-16	Os01g0639200	LOC_Os01g45200	AT5G14700.1	0	NAD(P)-binding Rossmann-fold superfamily protein
MSTRG.3498	-2.14349	6.39752e-16	Os01g0757051	None
MSTRG.3151	1.15967	7.32597e-16	Os01g0712700	LOC_Os01g51540	AT2G19570.1	AT-CDA1,CDA1,DESZ	cytidine deaminase 1
MSTRG.25607	-1.13651	7.70675e-16	Os05g0481500	LOC_Os05g40290	AT2G38610.1	0	RNA-binding KH domain-containing protein
MSTRG.24260	1.01111	1.11356e-15	Os05g0200400	LOC_Os05g11130	AT3G13730.1	CYP90D1	cytochrome P450, family 90, subfamily D, polypeptide 1
MSTRG.9694	-3.52207	1.18995e-15	Os12g0113500	LOC_Os12g02200	AT5G58380.1	CIPK10,PKS2,SIP1,SNRK3.8	SOS3-interacting protein 1
MSTRG.26293	-2.82696	1.18995e-15	Os05g0573300	LOC_Os05g49770	AT1G30820.1	0	CTP synthase family protein
MSTRG.8707	-2.02943	1.20882e-15	Os11g0502700	LOC_Os11g30760	0	0	0
MSTRG.17322	1.47195	1.23095e-15	Os03g0298900	None
MSTRG.12841	-1.54131	1.23574e-15	Os02g0247800	LOC_Os02g14980	AT1G53210.1	0	sodium/calcium exchanger family protein / calcium-binding EF hand family protein
MSTRG.14148	-3.27118	1.26994e-15	Os02g0605900	LOC_Os02g39330	AT3G54420.1	ATCHITIV,ATEP3,CHIV,EP3	homolog of carrot EP3-3 chitinase
MSTRG.7516	2.07603	1.3486e-15	Os11g0147901	None
MSTRG.15935	-3.85314	1.67124e-15	Os03g0122300	LOC_Os03g03034	AT5G24530.1	DMR6	2-oxoglutarate (2OG) and Fe(II)-dependent oxygenase superfamily protein
MSTRG.32315	1.16571	1.86003e-15	Os08g0114000	LOC_Os08g02204	0	0	0
MSTRG.30949	-3.05354	1.92114e-15	Os07g0516700	LOC_Os07g33320	AT4G21902.1	0	0
MSTRG.29304	1.17547	3.96842e-15
MSTRG.4068	-1.73529	3.96842e-15	Os01g0835700	LOC_Os01g61900	AT5G41380.1	0	CCT motif family protein
MSTRG.6012	-3.02103	5.19713e-15	Os10g0407450	None
MSTRG.37048	1.56662	5.72012e-15
MSTRG.4197	-2.27935	6.23789e-15	Os01g0855200	LOC_Os01g63620	AT2G29670.1	0	Tetratricopeptide repeat (TPR)-like superfamily protein
MSTRG.19853	-2.69574	7.36262e-15	Os03g0802600	LOC_Os03g58800	AT5G40010.1	AATP1	AAA-ATPase 1
MSTRG.16149	1.02913	7.72889e-15	Os03g0137200	LOC_Os03g04430	AT4G38520.2	0	Protein phosphatase 2C family protein
MSTRG.1828	-3.86909	8.27769e-15	Os01g0383100	LOC_Os01g28600	AT5G50380.1	ATEXO70F1,EXO70F1	exocyst subunit exo70 family protein F1
MSTRG.36794	-1.26904	8.28315e-15
MSTRG.30625	1.13301	8.39403e-15	Os07g0452500	LOC_Os07g26940	AT1G01230.1	0	ORMDL family protein
MSTRG.21646	2.29856	8.43902e-15	Os04g0445100	LOC_Os04g36750	AT4G10250.1	ATHSP22.0	HSP20-like chaperones superfamily protein
MSTRG.18732	1.49212	9.43255e-15	Os03g0647600	LOC_Os03g44540	AT5G06510.1	NF-YA10	nuclear factor Y, subunit A10
MSTRG.10909	-2.92989	9.8793e-15	Os12g0503000	LOC_Os12g31860	AT2G03530.2	ATUPS2,UPS2	ureide permease 2
MSTRG.34207	2.91675	1.02132e-14	Os08g0499300	LOC_Os08g38990	AT5G56270.1	ATWRKY2,WRKY2	WRKY DNA-binding protein 2
MSTRG.9253	1.30103	1.17117e-14	Os11g0634800	LOC_Os11g41650	AT3G03900.1	APK3	adenosine-5\'-phosphosulfate (APS) kinase 3
MSTRG.18433	1.36024	1.19545e-14	Os03g0583800	LOC_Os03g38730	AT1G52870.2	0	Peroxisomal membrane 22 kDa (Mpv17/PMP22) family protein
MSTRG.25839	-6.15137	1.30677e-14	Os05g0514800	LOC_Os05g43895	0	0	0
MSTRG.2426	-1.57717	1.37869e-14	Os01g0606133	LOC_Os01g42140	AT2G01410.1	0	NHL domain-containing protein
MSTRG.28759	-1.49718	1.60796e-14
MSTRG.18506	-3.96192	1.60796e-14	Os03g0599000	LOC_Os03g40194	AT3G14470.1	0	NB-ARC domain-containing disease resistance protein
MSTRG.4598	-2.78678	1.62091e-14	Os01g0908301	None
MSTRG.20481	1.75928	1.62375e-14	Os04g0136700	LOC_Os04g05010	0	0	0
MSTRG.14188	-1.2189	1.95801e-14	Os02g0613000	LOC_Os02g39950	AT4G32060.1	0	calcium-binding EF hand family protein
MSTRG.1597	-3.30417	2.29022e-14	Os01g0332150	None
MSTRG.17654	1.64487	2.29522e-14	Os03g0332533	LOC_Os03g21480	AT2G38600.1	0	HAD superfamily, subfamily IIIB acid phosphatase
MSTRG.23082	4.29605	2.55136e-14	Os04g0635500	LOC_Os04g54300	AT4G10270.1	0	Wound-responsive family protein
MSTRG.1872	-1.1964	2.75422e-14	Os01g0498200	LOC_Os01g31360	AT3G54500.1	0	0
MSTRG.29839	-2.89298	2.83157e-14	Os07g0165650	None
MSTRG.16621	-3.22632	3.17303e-14	Os03g0190300	LOC_Os03g09070	AT1G78230.1	0	Outer arm dynein light chain 1 protein
MSTRG.19789	-6.03376	4.59868e-14
MSTRG.27206	-3.09362	4.90794e-14
MSTRG.14446	1.99406	5.50491e-14	Os02g0652000	LOC_Os02g43550	AT5G07450.1	CYCP4;3	cyclin p4;3
MSTRG.31031	-2.50805	5.6478e-14	Os07g0530600	LOC_Os07g34640	AT4G21210.1	ATRP1,RP1	PPDK regulatory protein
MSTRG.730	-3.72085	5.6478e-14	Os01g0191700	LOC_Os01g09570	AT4G26270.1	PFK3	phosphofructokinase 3
MSTRG.31471	-1.28383	5.80021e-14
MSTRG.9846	-2.80591	6.5968e-14	Os12g0133100	LOC_Os12g03899	AT3G43790.1	ZIFL2	zinc induced facilitator-like 2
MSTRG.22609	1.03762	7.95308e-14
MSTRG.14682	-2.06194	9.41872e-14	Os02g0689200	LOC_Os02g46380	AT1G44750.1	ATPUP11,PUP11	purine permease 11
MSTRG.23386	-1.4757	1.11576e-13	Os04g0673300	LOC_Os04g57720	AT5G62920.1	ARR6	response regulator 6
MSTRG.20098	-2.48026	1.17058e-13	Os03g0833900	LOC_Os03g61810	AT5G28050.1	0	Cytidine/deoxycytidylate deaminase family protein
MSTRG.28507	-3.78898	1.17684e-13	Os06g0587100	LOC_Os06g38750	0	0	0
MSTRG.32178	-2.59904	1.22282e-13	Os07g0686300	LOC_Os07g48680	AT1G63840.1	0	RING/U-box superfamily protein
MSTRG.32804	-3.02385	1.29336e-13
MSTRG.29192	-3.38539	1.29862e-13	Os06g0693600	LOC_Os06g47850	AT4G31420.2	0	Zinc finger protein 622
MSTRG.1892	2.08084	1.30442e-13
MSTRG.675	1.8539	1.33824e-13	Os01g0185500	LOC_Os01g09030	AT5G39890.1	0	Protein of unknown function (DUF1637)
MSTRG.16103	1.10923	1.3511e-13	Os03g0130900	LOC_Os03g03880	AT1G20650.1	0	Protein kinase superfamily protein
MSTRG.25223	-2.64524	1.85801e-13	Os05g0421600	LOC_Os05g34830	AT1G01720.1	ANAC002,ATAF1	NAC (No Apical Meristem) domain transcriptional regulator superfamily protein
MSTRG.12631	-2.85148	1.89244e-13	Os02g0215200	LOC_Os02g12380	AT4G38130.1	ATHD1,ATHDA19,HD1,HDA1,HDA19,RPD3A	histone deacetylase 1
MSTRG.243	-2.77649	1.89244e-13	Os01g0129550	None
MSTRG.25887	-3.62334	1.98699e-13	Os05g0526900	LOC_Os05g45090	AT3G16520.3	UGT88A1	UDP-glucosyl transferase 88A1
MSTRG.35225	-1.70762	2.05097e-13	Os09g0313550	None
MSTRG.35594	-3.51517	2.05488e-13	Os09g0400600	LOC_Os09g23595	0	0	0
MSTRG.20304	-2.4853	2.06223e-13	Os04g0103500	LOC_Os04g01310	AT2G19130.1	0	S-locus lectin protein kinase family protein
MSTRG.17172	-2.94292	2.17667e-13	Os03g0268600	LOC_Os03g16170	AT1G07430.1	HAI2	highly ABA-induced PP2C gene 2
MSTRG.17377	-6.20669	2.61923e-13	Os03g0289800	LOC_Os03g18030	AT3G11180.1	0	2-oxoglutarate (2OG) and Fe(II)-dependent oxygenase superfamily protein
MSTRG.33260	-1.16981	2.69099e-13	Os08g0289000	LOC_Os08g19210	0	0	0
MSTRG.7582	-1.54683	2.71777e-13
MSTRG.15614	1.55633	2.75276e-13	Os02g0817900	LOC_Os02g57290	AT1G31800.1	CYP97A3,LUT5	cytochrome P450, family 97, subfamily A, polypeptide 3
MSTRG.12886	1.69068	3.15405e-13	Os02g0254600	LOC_Os02g15540	0	0	0
MSTRG.28649	-1.77774	3.58186e-13
MSTRG.10073	-4.20158	3.63875e-13
MSTRG.28313	-1.69152	3.73948e-13	Os06g0548000	LOC_Os06g35540	AT2G30970.1	ASP1	aspartate aminotransferase 1
MSTRG.15223	-1.65397	3.95694e-13
MSTRG.30604	-1.35778	4.20395e-13	Os07g0438700	LOC_Os07g25700	AT2G05590.2	0	TLD-domain containing nucleolar protein
MSTRG.28916	-2.78638	4.41708e-13	Os06g0651200	LOC_Os06g44190	AT2G38465.1	0	0
MSTRG.255	-1.19612	4.76515e-13	Os01g0131300	LOC_Os01g04010	AT1G13360.1	0	0
MSTRG.16259	1.73977	4.85337e-13	Os03g0149300	LOC_Os03g05530	AT2G39510.1	0	nodulin MtN21 /EamA-like transporter family protein
MSTRG.33698	-1.99432	5.61856e-13	Os08g0409500	LOC_Os08g31660	AT4G39720.1	0	VQ motif-containing protein
MSTRG.29992	1.57137	5.75175e-13	Os07g0181200	LOC_Os07g08360	0	0	0
MSTRG.36611	2.10664	5.81018e-13	Os09g0540800	LOC_Os09g36910	AT2G17770.2	ATBZIP27,BZIP27,FDP	basic region/leucine zipper motif 27
MSTRG.95	-2.37823	5.98827e-13	Os01g0111700	LOC_Os01g02130	AT1G49000.1	0	0
MSTRG.3029	-1.53041	6.48597e-13	Os01g0694100	LOC_Os01g49920	AT3G47570.1	0	Leucine-rich repeat protein kinase family protein
MSTRG.13168	-1.99205	6.48597e-13	Os02g0313700	LOC_Os02g20970	AT1G53590.1	NTMC2T6.1,NTMC2TYPE6.1	Calcium-dependent lipid-binding (CaLB domain) family protein
MSTRG.2492	-2.72791	6.56465e-13	Os01g0623500	LOC_Os01g43480	AT1G64110.2	0	P-loop containing nucleoside triphosphate hydrolases superfamily protein
MSTRG.33951	-2.0605	8.02625e-13	Os08g0455700	LOC_Os08g35470	AT1G72470.1	ATEXO70D1,EXO70D1	exocyst subunit exo70 family protein D1
MSTRG.10165	-3.3137	8.38748e-13	Os12g0181600	LOC_Os12g08130	AT5G09220.1	AAP2	amino acid permease 2
MSTRG.17242	-1.16702	9.94182e-13	Os03g0277100	LOC_Os03g16910	AT2G37570.1	SLT1	HSP20-like chaperones superfamily protein
MSTRG.22694	-1.14311	1.12284e-12
MSTRG.18174	2.28652	1.13657e-12	Os03g0417700	LOC_Os03g30420	AT1G13710.1	CYP78A5,KLU	cytochrome P450, family 78, subfamily A, polypeptide 5
MSTRG.6389	-1.65657	1.188e-12	Os10g0478300	LOC_Os10g33810	AT3G23250.1	ATMYB15,ATY19,MYB15	myb domain protein 15
MSTRG.5743	-1.99375	1.18986e-12	Os10g0345100	LOC_Os10g20470	AT5G52450.1	0	MATE efflux family protein
MSTRG.28687	-1.87369	1.19122e-12	Os06g0617800	LOC_Os06g41360	AT2G35390.2	0	Phosphoribosyltransferase family protein
MSTRG.31073	-2.8715	1.2118e-12	Os07g0537900	LOC_Os07g35340	AT4G23130.1	CRK5,RLK6	cysteine-rich RLK (RECEPTOR-like protein kinase) 5
MSTRG.31633	-1.53779	1.25584e-12	Os07g0614300	LOC_Os07g42280	AT1G19110.1	0	inter-alpha-trypsin inhibitor heavy chain-related
MSTRG.20132	-1.25483	1.34647e-12
MSTRG.30957	1.51027	1.42704e-12	Os07g0517100	LOC_Os07g33350	AT4G21870.1	0	HSP20-like chaperones superfamily protein
MSTRG.5217	2.53253	1.45844e-12	Os10g0116800	LOC_Os10g02750	AT1G14700.1	ATPAP3,PAP3	purple acid phosphatase 3
MSTRG.28265	1.32759	1.46208e-12	Os06g0535400	LOC_Os06g34450	AT5G06490.1	0	RING/U-box superfamily protein
MSTRG.35837	-2.55579	1.58554e-12	Os09g0439200	LOC_Os09g26780	AT1G19180.1	JAZ1,TIFY10A	jasmonate-zim-domain protein 1
MSTRG.32302	1.6502	1.60664e-12	Os08g0113000	LOC_Os08g02110	AT4G33420.1	0	Peroxidase superfamily protein
MSTRG.11691	-1.50226	1.72758e-12	Os12g0641300	LOC_Os12g44370	AT1G29700.1	0	Metallo-hydrolase/oxidoreductase superfamily protein
MSTRG.4524	1.69456	1.74287e-12	Os01g0898800	LOC_Os01g67320	0	0	0
MSTRG.12677	-4.1312	1.74287e-12	Os02g0220000	None
MSTRG.5944	-2.44924	1.77103e-12
MSTRG.10690	-4.30336	1.8288e-12	Os12g0428000	LOC_Os12g24020	AT5G66170.1	STR18	sulfurtransferase 18
MSTRG.3753	-1.94355	1.90025e-12	Os01g0794100	LOC_Os01g58150	0	0	0
MSTRG.12533	-2.074	1.94162e-12	Os02g0199200	LOC_Os02g10580	AT3G50950.1	ZAR1	HOPZ-ACTIVATED RESISTANCE 1
MSTRG.5598	1.25352	1.94875e-12	Os10g0199500	LOC_Os10g12500	AT1G21890.1	0	nodulin MtN21 /EamA-like transporter family protein
MSTRG.19404	-2.21731	2.18938e-12	Os03g0748700	LOC_Os03g53750	AT4G16440.1	0	ferredoxin hydrogenases
MSTRG.23453	-2.60362	2.24719e-12	Os04g0683700	LOC_Os04g58710	AT3G48990.1	0	AMP-dependent synthetase and ligase family protein
MSTRG.423	-2.15478	2.56353e-12	Os01g0159800	LOC_Os01g06640	AT2G40200.1	0	basic helix-loop-helix (bHLH) DNA-binding superfamily protein
MSTRG.16980	-1.67896	2.77406e-12	Os03g0242300	LOC_Os03g13870	0	0	0
MSTRG.32640	-4.04055	2.8217e-12	Os08g0158600	LOC_Os08g06210	0	0	0
MSTRG.29251	1.24115	2.89071e-12	Os06g0699600	LOC_Os06g48610	AT4G25990.1	CIL	CCT motif family protein
MSTRG.24148	-2.176	3.29558e-12	Os05g0179100	LOC_Os05g08620	AT4G13395.1	DVL10,RTFL12	ROTUNDIFOLIA like 12
MSTRG.26641	-3.38169	3.59402e-12	Os06g0125200	LOC_Os06g03520	AT4G17670.1	0	Protein of unknown function (DUF581)
MSTRG.17996	-2.2456	3.67336e-12	Os03g0386000	LOC_Os03g26870	AT1G78070.1	0	Transducin/WD40 repeat-like superfamily protein
MSTRG.30997	2.17306	3.749e-12	Os07g0529600	LOC_Os07g34570	AT5G54770.1	THI1,THI4,TZ	thiazole biosynthetic enzyme, chloroplast (ARA6) (THI1) (THI4)
MSTRG.4290	-1.11112	4.17477e-12
MSTRG.27863	1.63672	4.66027e-12	Os06g0327400	LOC_Os06g22150	0	0	0
MSTRG.4649	-1.80487	4.70831e-12
MSTRG.5334	-1.30689	5.53436e-12	Os10g0140700	LOC_Os10g05130	0	0	0
MSTRG.26560	1.26322	6.08906e-12	Os06g0109600	LOC_Os06g02000	AT5G26667.1	PYR6	P-loop containing nucleoside triphosphate hydrolases superfamily protein
MSTRG.28254	-3.68139	6.11168e-12
MSTRG.17043	1.26253	6.6891e-12	Os03g0250200	LOC_Os03g14610	AT5G42560.1	0	Abscisic acid-responsive (TB2/DP1, HVA22) family protein
MSTRG.17928	-1.40698	6.93115e-12
MSTRG.28316	-3.46837	7.72643e-12	Os06g0548200	LOC_Os06g35560	AT1G30760.1	0	FAD-binding Berberine family protein
MSTRG.24999	-3.5065	8.57094e-12
MSTRG.24998	-3.5065	8.57094e-12
MSTRG.4294	-3.53043	9.44944e-12	Os01g0868000	LOC_Os01g64790	AT5G61890.1	0	Integrase-type DNA-binding superfamily protein
MSTRG.25213	1.01725	9.44944e-12	Os05g0420200	LOC_Os05g34720	AT1G33780.1	0	Protein of unknown function (DUF179)
MSTRG.1657	2.05873	9.94297e-12
MSTRG.11948	-2.51763	1.00878e-11	Os02g0129800	LOC_Os02g03710	AT3G49580.1	LSU1	response to low sulfur 1
MSTRG.1455	2.23215	1.0145e-11	Os01g0303800	LOC_Os01g19820	AT3G62550.1	0	Adenine nucleotide alpha hydrolases-like superfamily protein
MSTRG.3012	-1.74816	1.13372e-11	Os01g0692000	LOC_Os01g49710	AT1G10360.1	ATGSTU18,GST29,GSTU18	glutathione S-transferase TAU 18
MSTRG.19722	-3.18246	1.1652e-11	Os03g0790500	LOC_Os03g57640	AT5G06570.1	0	alpha/beta-Hydrolases superfamily protein
MSTRG.4940	-1.35862	1.25739e-11	Os01g0952500	LOC_Os01g72330	AT3G57040.1	ARR9,ATRR4	response regulator 9
MSTRG.241	2.44504	1.28074e-11	Os01g0129600	LOC_Os01g03890	AT3G02550.1	LBD41	LOB domain-containing protein 41
MSTRG.2029	-2.9825	1.416e-11	Os01g0535001	None
MSTRG.15031	1.16522	1.51303e-11	Os02g0734800	LOC_Os02g50200	AT5G37660.2	PDLP7	plasmodesmata-located protein 7
MSTRG.4528	2.37925	1.61032e-11	Os01g0899200	LOC_Os01g67360	AT2G43200.1	0	S-adenosyl-L-methionine-dependent methyltransferases superfamily protein
MSTRG.1658	1.04326	1.67544e-11	Os01g0346700	LOC_Os01g24440	AT3G06780.1	0	glycine-rich protein
MSTRG.26832	-2.99511	1.70501e-11	Os06g0158500	LOC_Os06g06400	AT3G07040.1	RPM1,RPS3	NB-ARC domain-containing disease resistance protein
MSTRG.36298	-2.33746	1.70931e-11	Os09g0509700	LOC_Os09g33550	AT2G33500.1	0	B-box type zinc finger protein with CCT domain
MSTRG.23497	1.16637	1.75957e-11	Os04g0686650	LOC_Os04g59000	AT2G17700.1	0	ACT-like protein tyrosine kinase family protein
MSTRG.24054	1.23118	1.82104e-11	Os05g0164800	LOC_Os05g07210	AT2G30080.1	ATZIP6,ZIP6	ZIP metal ion transporter family
MSTRG.29266	1.70408	1.85534e-11	Os06g0700300	LOC_Os06g48680	AT1G76600.1	0	0
MSTRG.29039	-1.84324	1.86868e-11
MSTRG.14872	1.38514	1.93633e-11	Os02g0720900	LOC_Os02g48900	AT5G10770.1	0	Eukaryotic aspartyl protease family protein
MSTRG.7419	-2.08299	2.12886e-11	Os11g0135900	LOC_Os11g04104	AT5G13750.1	ZIFL1	zinc induced facilitator-like 1
MSTRG.8966	1.02706	2.14171e-11	Os11g0569600	LOC_Os11g36160	AT3G47570.1	0	Leucine-rich repeat protein kinase family protein
MSTRG.31837	-2.67642	2.22722e-11	Os07g0643800	LOC_Os07g44920	AT4G11210.1	0	Disease resistance-responsive (dirigent-like protein) family protein
MSTRG.678	-1.65586	2.26147e-11
MSTRG.11827	-1.61474	2.56877e-11	Os02g0119600	LOC_Os02g02730	AT1G76250.1	0	0
MSTRG.36312	-1.87471	2.85391e-11	Os09g0502500	LOC_Os09g32570	AT4G13010.1	0	Oxidoreductase, zinc-binding dehydrogenase family protein
MSTRG.17381	-2.73646	2.87428e-11	Os03g0290300	LOC_Os03g18070	AT5G05580.1	FAD8	fatty acid desaturase 8
MSTRG.33883	-2.67381	2.89572e-11	Os08g0441100	LOC_Os08g34240	AT4G30960.1	ATCIPK6,CIPK6,SIP3,SNRK3.14	SOS3-interacting protein 3
MSTRG.20289	1.14134	2.96107e-11	Os03g0858600	LOC_Os03g64130	AT5G51670.1	0	Protein of unknown function (DUF668)
MSTRG.1474	-4.19875	3.06788e-11
MSTRG.27068	1.52927	3.12181e-11
MSTRG.13875	-4.2766	3.44818e-11	Os02g0569400	LOC_Os02g36070	AT2G45550.1	CYP76C4	cytochrome P450, family 76, subfamily C, polypeptide 4
MSTRG.21724	-1.10577	3.44818e-11	Os04g0450900	LOC_Os04g37790	AT4G40020.1	0	Myosin heavy chain-related protein
MSTRG.30051	-1.37579	3.50605e-11	Os07g0191200	LOC_Os07g09340	AT5G62670.1	AHA11,HA11	H(+)-ATPase 11
MSTRG.14109	-1.04156	3.60619e-11
MSTRG.13686	-2.09082	3.68701e-11	Os02g0540700	LOC_Os02g33680	AT5G64660.1	ATCMPG2,CMPG2	CYS, MET, PRO, and GLY protein 2
MSTRG.28314	-1.41557	3.91718e-11	Os06g0548100	LOC_Os06g35550
MSTRG.34134	-2.34222	4.13119e-11	Os08g0487100	LOC_Os08g38020	AT3G30530.1	ATBZIP42,bZIP42	basic leucine-zipper 42
MSTRG.22389	-1.70798	4.33908e-11	Os04g0541700	LOC_Os04g45810	AT2G46680.1	ATHB-7,ATHB7,HB-7	homeobox 7
MSTRG.17240	-1.80722	4.73958e-11	Os03g0277000	LOC_Os03g16900	AT5G09550.1	0	GDP dissociation inhibitor family protein / Rab GTPase activator family protein
MSTRG.14669	-1.70453	5.46109e-11	Os02g0687200	LOC_Os02g46210	AT5G47060.1	0	Protein of unknown function (DUF581)
MSTRG.13554	-1.46068	6.33424e-11	Os02g0511800	LOC_Os02g30790	AT5G27120.1	0	NOP56-like pre RNA processing ribonucleoprotein
MSTRG.26268	-1.44181	6.40321e-11	Os05g0569400	LOC_Os05g49430	AT3G61610.1	0	Galactose mutarotase-like superfamily protein
MSTRG.15285	-1.37848	7.31895e-11	Os02g0771100	LOC_Os02g53140	AT2G32950.1	ATCOP1,COP1,DET340,EMB168,FUS1	Transducin/WD40 repeat-like superfamily protein
MSTRG.28217	2.43648	7.34874e-11	Os06g0523300	LOC_Os06g33200	AT5G41761.1	0	0
MSTRG.19861	1.72216	8.20407e-11	Os03g0803500	LOC_Os03g58890	AT3G28480.1	0	Oxoglutarate/iron-dependent oxygenase
MSTRG.15356	1.0682	8.28243e-11	Os02g0782300	LOC_Os02g54130	AT3G14200.1	0	Chaperone DnaJ-domain superfamily protein
MSTRG.15905	-3.29738	8.30711e-11
MSTRG.32587	-1.9199	8.42982e-11	Os08g0151800	LOC_Os08g05570	AT1G63940.2	MDAR6	monodehydroascorbate reductase 6
MSTRG.34085	-1.32258	8.97482e-11	Os08g0480000	LOC_Os08g37432	AT5G65380.1	0	MATE efflux family protein
MSTRG.20515	-2.30666	1.0386e-10	Os04g0149400	LOC_Os04g06520	0	0	0
MSTRG.2157	2.04175	1.1148e-10	Os01g0559600	LOC_Os01g37910	AT4G32940.1	GAMMA-VPE,GAMMAVPE	gamma vacuolar processing enzyme
MSTRG.24455	-2.2724	1.20178e-10	Os05g0247100	LOC_Os05g15770	AT5G24090.1	ATCHIA,CHIA	chitinase A
MSTRG.2962	-1.62804	1.26721e-10	Os01g0687400	LOC_Os01g49320	AT5G24090.1	ATCHIA,CHIA	chitinase A
MSTRG.10755	-3.67386	1.34422e-10	Os12g0448900	LOC_Os12g26290	AT3G01420.1	ALPHA-DOX1,DIOX1,DOX1,PADOX-1	Peroxidase superfamily protein
MSTRG.2172	-1.45553	1.35598e-10	Os01g0562400	LOC_Os01g38180	AT5G48570.1	ATFKBP65,FKBP65,ROF2	FKBP-type peptidyl-prolyl cis-trans isomerase family protein
MSTRG.36183	-2.08263	1.40203e-10
MSTRG.32053	1.17377	1.45967e-10	Os07g0671400	LOC_Os07g47480	AT5G27690.1	0	Heavy metal transport/detoxification superfamily protein
MSTRG.4059	-3.61943	1.54107e-10	Os01g0834800	LOC_Os01g61840	0	0	0
MSTRG.333	-2.16969	1.55567e-10	Os01g0138400	LOC_Os01g04580	AT1G67000.1	0	Protein kinase superfamily protein
MSTRG.25231	1.64361	1.65118e-10	Os05g0428100	LOC_Os05g35360	AT1G77410.1	BGAL16	beta-galactosidase 16
MSTRG.8686	2.34144	1.76979e-10	Os11g0492800	LOC_Os11g30030	AT2G23620.1	ATMES1,MES1	methyl esterase 1
MSTRG.28914	-1.93301	1.78658e-10	Os06g0651000	LOC_Os06g44170	AT4G27250.1	0	NAD(P)-binding Rossmann-fold superfamily protein
MSTRG.36528	2.71955	1.8806e-10	Os09g0530275	LOC_Os09g36070	AT3G26300.1	CYP71B34	cytochrome P450, family 71, subfamily B, polypeptide 34
MSTRG.8308	1.539	1.89748e-10	Os11g0426400	LOC_Os11g23930	0	0	0
MSTRG.26176	-1.25119	1.98941e-10
MSTRG.3020	-3.38508	1.99644e-10	Os01g0693300	LOC_Os01g49820	AT1G15080.1	ATLPP2,ATPAP2,LPP2	lipid phosphate phosphatase 2
MSTRG.32588	-2.74434	2.13667e-10	Os08g0151900	LOC_Os08g05580	AT4G10380.1	NIP5;1,NLM6,NLM8	NOD26-like intrinsic protein 5;1
MSTRG.4111	-2.25916	2.21177e-10	Os01g0851100	LOC_Os01g63230	AT2G37980.1	0	O-fucosyltransferase family protein
MSTRG.14054	1.85211	2.25251e-10	Os02g0592833	LOC_Os02g37970	AT5G49120.1	0	Protein of unknown function (DUF581)
MSTRG.24108	1.47741	2.38109e-10	Os05g0172100	LOC_Os05g07960	AT5G07610.1	0	F-box family protein
MSTRG.15153	-1.74279	2.39877e-10	Os02g0753000	LOC_Os02g51680	AT5G65140.1	0	Haloacid dehalogenase-like hydrolase (HAD) superfamily protein
MSTRG.28623	1.95739	2.41333e-10	Os06g0606401	None
MSTRG.14234	-3.47156	2.41333e-10	Os02g0618400	LOC_Os02g40530	AT4G13480.1	AtMYB79,MYB79	myb domain protein 79
MSTRG.25432	-3.43312	2.50389e-10	Os05g0457200	LOC_Os05g38290	AT1G07430.1	HAI2	highly ABA-induced PP2C gene 2
MSTRG.33508	-2.85707	2.55057e-10	Os08g0360300	LOC_Os08g27170	AT1G73805.1	0	Calmodulin binding protein-like
MSTRG.29934	1.88301	2.55057e-10
MSTRG.14246	-3.55064	2.60662e-10
MSTRG.36870	-2.30523	2.70181e-10
MSTRG.15910	1.38557	2.72454e-10	Os03g0120400	LOC_Os03g02860	AT2G18196.1	0	Heavy metal transport/detoxification superfamily protein
MSTRG.952	-2.68547	2.72454e-10	Os01g0225000	LOC_Os01g12520	AT1G79900.1	ATMBAC2,BAC2	Mitochondrial substrate carrier family protein
MSTRG.35753	-3.58237	2.74387e-10	Os09g0426050	None
MSTRG.20718	2.06883	2.82789e-10
MSTRG.14920	2.16729	2.96491e-10	Os02g0722400	LOC_Os02g49060	AT5G23810.1	AAP7	amino acid permease 7
MSTRG.15488	1.66465	3.00018e-10	Os02g0798200	LOC_Os02g55480	AT2G15580.1	0	RING/U-box superfamily protein
MSTRG.7499	1.31007	3.02635e-10
MSTRG.15616	-2.21993	3.16681e-10	Os02g0818900	LOC_Os02g57350	AT5G50740.3	0	Heavy metal transport/detoxification superfamily protein
MSTRG.26710	-3.79441	3.20698e-10	Os06g0133300	LOC_Os06g04220	0	0	0
MSTRG.31448	-1.71825	3.259e-10	Os07g0592600	LOC_Os07g40290	AT4G37390.1	AUR3,BRU6,GH3-2,GH3.2,YDK1	Auxin-responsive GH3 family protein
MSTRG.9156	1.2323	3.26284e-10	Os11g0607200	LOC_Os11g39370	AT5G10290.1	0	leucine-rich repeat transmembrane protein kinase family protein
MSTRG.34	1.02331	3.27929e-10	Os01g0109000	None
MSTRG.7277	-1.6041	3.48974e-10	Os11g0116900	LOC_Os11g02480	AT2G40740.1	ATWRKY55,WRKY55	WRKY DNA-binding protein 55
MSTRG.690	-1.11364	4.03111e-10	Os01g0186200	LOC_Os01g09120	AT2G02710.2	PLP,PLPA,PLPB,PLPC	PAS/LOV protein B
MSTRG.11787	-5.46934	4.08659e-10	Os02g0112600	LOC_Os02g02190	AT1G08090.1	ACH1,ATNRT2.1,ATNRT2:1,LIN1,NRT2,NRT2.1,NRT2:1,NRT2;1AT	nitrate transporter 2:1
MSTRG.15797	1.02995	4.1857e-10	Os02g0828566	None
MSTRG.22244	-2.38811	4.30094e-10	Os04g0523500	LOC_Os04g44230	AT3G63440.1	ATCKX6,ATCKX7,CKX6	cytokinin oxidase/dehydrogenase 6
MSTRG.30129	1.27254	4.51676e-10	Os07g0205500	LOC_Os07g10530	AT1G55360.1	0	Protein of Unknown Function (DUF239)
MSTRG.7562	-2.58875	4.65119e-10	Os11g0155600	LOC_Os11g05700	AT3G59140.1	ATMRP14,MRP14	multidrug resistance-associated protein 14
MSTRG.6011	-1.73808	4.71695e-10	Os10g0407400	LOC_Os10g26720	AT5G07710.1	0	Polynucleotidyl transferase, ribonuclease H-like superfamily protein
MSTRG.15130	-1.58701	4.7188e-10	Os02g0749300	LOC_Os02g51410	AT2G21940.4	ATSK1,SK1	shikimate kinase 1
MSTRG.17318	-2.07592	4.7562e-10
MSTRG.22421	1.15356	4.76715e-10	Os04g0549600	LOC_Os04g46390	AT5G22060.1	ATJ2,J2	DNAJ homologue 2
MSTRG.22252	1.18639	4.81427e-10
MSTRG.1994	-1.01082	5.58572e-10	Os01g0525800	None
MSTRG.22251	1.33944	5.69436e-10	Os04g0522800	LOC_Os04g44190	AT3G01440.1	PQL1,PQL2	PsbQ-like 1
MSTRG.32684	1.12369	6.09269e-10	Os08g0163500	LOC_Os08g06640	AT5G17640.1	0	Protein of unknown function (DUF1005)
MSTRG.3761	-4.14125	6.10549e-10	Os01g0793800	LOC_Os01g58130	0	0	0
MSTRG.21680	-3.54166	6.1933e-10	Os04g0447700	LOC_Os04g37490	AT1G59960.1	0	NAD(P)-linked oxidoreductase superfamily protein
MSTRG.27835	1.25855	6.42689e-10	Os06g0321700	LOC_Os06g21690	0	0	0
MSTRG.13691	-1.66365	6.5038e-10
MSTRG.22798	1.37834	6.74677e-10	Os04g0603400	LOC_Os04g51410	AT5G43150.1	0	0
MSTRG.20452	-2.06439	6.74799e-10	Os04g0128001	LOC_Os04g03870	AT1G64940.1	CYP89A6	cytochrome P450, family 87, subfamily A, polypeptide 6
MSTRG.29799	1.46476	6.9161e-10	Os07g0150901	None
MSTRG.14386	-2.18231	6.92992e-10	Os02g0646200	LOC_Os02g43170	AT1G75540.1	STH2	salt tolerance homolog2
MSTRG.34144	-1.35067	7.29763e-10	Os08g0485400	LOC_Os08g37874	AT5G64250.2	0	Aldolase-type TIM barrel family protein
MSTRG.9717	-1.628	7.29763e-10	Os12g0116400	LOC_Os12g02420	AT2G40740.1	ATWRKY55,WRKY55	WRKY DNA-binding protein 55
MSTRG.33533	1.51495	7.83228e-10	Os08g0369000	LOC_Os08g28170	AT2G34190.1	0	Xanthine/uracil permease family protein
MSTRG.4712	-1.49235	7.89991e-10	Os01g0924200	LOC_Os01g69960	AT5G50610.1	0	0
MSTRG.13954	-1.12838	8.78368e-10	Os02g0579600	LOC_Os02g36924	AT3G57230.1	AGL16	AGAMOUS-like 16
MSTRG.22668	1.07143	8.78368e-10	Os04g0586000	LOC_Os04g49660	AT5G47060.1	0	Protein of unknown function (DUF581)
MSTRG.31003	-2.28758	8.91855e-10	Os07g0533800	LOC_Os07g34940	AT2G03200.1	0	Eukaryotic aspartyl protease family protein
MSTRG.26418	-3.4385	8.92949e-10	Os05g0588900	LOC_Os05g51130	AT3G50930.1	BCS1	cytochrome BC1 synthesis
MSTRG.20735	-1.65885	8.99908e-10
MSTRG.32045	1.04591	9.20557e-10	Os07g0674500	LOC_Os07g47760	AT3G16670.1	0	Pollen Ole e 1 allergen and extensin family protein
MSTRG.17553	-1.50565	9.5792e-10	Os03g0319400	LOC_Os03g20380	AT2G26980.4	CIPK3,SnRK3.17	CBL-interacting protein kinase 3
MSTRG.35974	1.08302	9.74452e-10
MSTRG.27480	1.02423	9.77269e-10	Os06g0246000	LOC_Os06g13680	AT3G48140.1	0	B12D protein
MSTRG.7757	-2.93804	9.84014e-10	Os11g0184800	LOC_Os11g08200	AT4G33490.2	0	Eukaryotic aspartyl protease family protein
MSTRG.14570	-2.68797	9.97917e-10
MSTRG.23698	-1.40445	1.08359e-09	Os05g0115100	LOC_Os05g02450	AT2G28690.1	0	Protein of unknown function (DUF1635)
MSTRG.16173	-1.01303	1.19995e-09	Os03g0139200	LOC_Os03g04600	AT2G33360.2	0	Protein of unknown function (DUF3527)
MSTRG.6494	-2.91967	1.19995e-09	Os10g0497700	LOC_Os10g35460	AT5G60920.1	COB	COBRA-like extracellular glycosyl-phosphatidyl inositol-anchored protein family
MSTRG.37081	1.43098	1.19995e-09
MSTRG.26150	-1.7959	1.26129e-09	Os05g0553400	LOC_Os05g48010	AT5G57620.1	AtMYB36,MYB36	myb domain protein 36
MSTRG.30202	-2.30653	1.26129e-09	Os07g0223766	None
MSTRG.25416	1.0508	1.26129e-09	Os05g0456500	LOC_Os05g38250	AT3G53850.1	0	Uncharacterised protein family (UPF0497)
MSTRG.3113	-3.27993	1.32732e-09	Os01g0705200	LOC_Os01g50910	AT3G15670.1	0	Late embryogenesis abundant protein (LEA) family protein
MSTRG.14042	-3.77114	1.45638e-09	Os02g0595900	LOC_Os02g38230	AT5G50200.2	ATNRT3.1,NRT3.1,WR3	nitrate transmembrane transporters
MSTRG.7490	-1.29453	1.51216e-09	Os11g0143300	LOC_Os11g04720	AT3G57040.1	ARR9,ATRR4	response regulator 9
MSTRG.14497	-2.80625	1.51882e-09	Os02g0661100	LOC_Os02g44230	AT5G51460.2	ATTPPA	Haloacid dehalogenase-like hydrolase (HAD) superfamily protein
MSTRG.24482	-3.18422	1.58039e-09	Os05g0257100	LOC_Os05g16824	AT1G56130.1	0	Leucine-rich repeat transmembrane protein kinase
MSTRG.4803	1.11529	1.58494e-09	Os01g0935400	LOC_Os01g70930	AT3G21420.1	0	2-oxoglutarate (2OG) and Fe(II)-dependent oxygenase superfamily protein
MSTRG.15254	-2.02176	1.70858e-09	Os02g0767400	LOC_Os02g52850	AT5G35370.1	0	S-locus lectin protein kinase family protein
MSTRG.29145	-2.2145	1.88932e-09	Os06g0683100	LOC_Os06g46920	AT4G27250.1	0	NAD(P)-binding Rossmann-fold superfamily protein
MSTRG.34949	-4.64673	2.1104e-09	Os09g0243200	LOC_Os09g06770	AT5G08139.1	0	RING/U-box superfamily protein
MSTRG.32148	-2.38393	2.17992e-09	Os07g0688200	LOC_Os07g48870	AT5G49620.1	AtMYB78,MYB78	myb domain protein 78
MSTRG.31959	1.98524	2.35064e-09	Os07g0660100	None
MSTRG.26011	-2.74585	2.42358e-09	Os05g0540900	LOC_Os05g46340	AT5G56980.1	0	0
MSTRG.8268	1.23121	2.68077e-09
MSTRG.34204	-2.92122	2.78263e-09	Os08g0498400	LOC_Os08g38910	AT4G34050.1	CCoAOMT1	S-adenosyl-L-methionine-dependent methyltransferases superfamily protein
MSTRG.34029	-1.79488	2.81503e-09	Os08g0468700	LOC_Os08g36500	AT1G77760.1	GNR1,NIA1,NR1	nitrate reductase 1
MSTRG.9398	-2.75174	2.9163e-09	Os11g0668100	LOC_Os11g44580	AT3G14460.1	0	LRR and NB-ARC domains-containing disease resistance protein
MSTRG.5698	1.45101	2.97063e-09	Os10g0330000	LOC_Os10g18340	AT1G13930.2	0	0
MSTRG.32067	-1.79573	3.15026e-09	Os07g0673200	LOC_Os07g47590	AT1G02860.1	BAH1,NLA	SPX (SYG1/Pho81/XPR1) domain-containing protein
MSTRG.29739	-2.71278	3.29397e-09
MSTRG.18880	-3.33522	3.3315e-09	Os03g0676400	LOC_Os03g47280	AT2G22880.1	0	VQ motif-containing protein
MSTRG.36336	1.95154	3.40892e-09	Os09g0505400	LOC_Os09g32770	AT5G16530.1	PIN5	Auxin efflux carrier family protein
MSTRG.9532	1.77383	3.41221e-09	Os11g0700500	LOC_Os11g47460	AT5G59780.3	ATMYB59,ATMYB59-1,ATMYB59-2,ATMYB59-3,MYB59	myb domain protein 59
MSTRG.26050	-2.5116	3.41221e-09	Os05g0542500	LOC_Os05g46480	AT3G15670.1	0	Late embryogenesis abundant protein (LEA) family protein
MSTRG.4627	-1.81542	3.4475e-09
MSTRG.202	-1.05059	3.54856e-09	Os01g0121300	LOC_Os01g03110	AT1G71110.1	0	0
MSTRG.33389	1.49188	3.6104e-09	Os08g0326500	LOC_Os08g23720	AT4G17180.1	0	O-Glycosyl hydrolases family 17 protein
MSTRG.4375	1.36252	3.90938e-09	Os01g0878700	LOC_Os01g65670	AT1G44100.1	AAP5	amino acid permease 5
MSTRG.11786	-5.56185	4.3819e-09	Os02g0112100	LOC_Os02g02170	AT1G08090.1	ACH1,ATNRT2.1,ATNRT2:1,LIN1,NRT2,NRT2.1,NRT2:1,NRT2;1AT	nitrate transporter 2:1
MSTRG.2820	-1.08767	4.43453e-09	Os01g0664100	LOC_Os01g47460	AT1G29820.1	0	Magnesium transporter CorA-like family protein
MSTRG.23081	3.65194	4.66976e-09
MSTRG.22349	1.38907	4.68629e-09	Os04g0537800	LOC_Os04g45460	AT3G60720.1	PDLP8	plasmodesmata-located protein 8
MSTRG.606	-1.91223	5.02153e-09	Os01g0177400	LOC_Os01g08220	AT1G15550.1	ATGA3OX1,GA3OX1,GA4	gibberellin 3-oxidase 1
MSTRG.36871	-2.27762	5.09475e-09
MSTRG.25843	-3.86158	5.15393e-09	Os05g0516700	LOC_Os05g44060	AT2G01300.1	0	0
MSTRG.22944	-1.65488	5.20405e-09	Os04g0618950	LOC_Os04g52800	AT1G79060.1	0	0
MSTRG.473	-1.42057	5.26176e-09	Os01g0151600	LOC_Os01g05830	AT5G59960.1	0	0
MSTRG.5607	1.00872	5.2983e-09	Os10g0204100	LOC_Os10g13670	AT3G09770.1	0	RING/U-box superfamily protein
MSTRG.18581	1.74874	5.37249e-09	Os03g0617500	LOC_Os03g42070	AT4G37630.2	CYCD5;1	cyclin d5;1
MSTRG.1808	1.44673	5.39314e-09	Os01g0386600	LOC_Os01g28980	AT3G53960.1	0	Major facilitator superfamily protein
MSTRG.30869	-1.99018	5.54692e-09	Os07g0502200	LOC_Os07g31884	AT3G23560.1	ALF5	MATE efflux family protein
MSTRG.22658	-2.53406	5.67606e-09	Os04g0584100	LOC_Os04g49460	AT5G06740.1	0	Concanavalin A-like lectin protein kinase family protein
MSTRG.34059	1.50053	5.75527e-09	Os08g0475100	LOC_Os08g37040	AT1G47480.1	0	alpha/beta-Hydrolases superfamily protein
MSTRG.21849	-3.59074	6.26337e-09
MSTRG.8927	1.53318	6.39604e-09	Os11g0558900	LOC_Os11g35450	AT2G34930.1	0	disease resistance family protein / LRR family protein
MSTRG.7591	2.25574	6.54059e-09	Os11g0160550	LOC_Os11g06180	AT4G08250.1	0	GRAS family transcription factor
MSTRG.24445	-2.15383	6.57283e-09	Os05g0244700	LOC_Os05g15530	AT5G57850.1	0	D-aminoacid aminotransferase-like PLP-dependent enzymes superfamily protein
MSTRG.5481	-2.04414	6.58558e-09	Os10g0171500	LOC_Os10g09110	AT2G45550.1	CYP76C4	cytochrome P450, family 76, subfamily C, polypeptide 4
MSTRG.29037	1.33242	6.58558e-09	Os06g0671000	LOC_Os06g45940	AT2G30070.1	ATKT1,ATKT1P,ATKUP1,KT1,KUP1	potassium transporter 1
MSTRG.32273	2.73359	6.83196e-09	Os08g0102800	LOC_Os08g01240	AT3G23760.1	0	0
MSTRG.22370	1.181	6.83903e-09	Os04g0544200	LOC_Os04g46000	AT2G44740.1	CYCP4;1	cyclin p4;1
MSTRG.18091	-1.53102	6.86649e-09
MSTRG.18232	-1.81064	6.95855e-09	Os03g0431200	LOC_Os03g31690	AT2G22910.1	NAGS1	N-acetyl-l-glutamate synthase 1
MSTRG.26677	1.45013	7.78703e-09
MSTRG.1894	-1.46084	7.98504e-09	Os01g0504500	LOC_Os01g31980	AT1G15150.1	0	MATE efflux family protein
MSTRG.34164	1.59587	7.99615e-09	Os08g0495500	LOC_Os08g38700	AT1G55760.1	0	BTB/POZ domain-containing protein
MSTRG.13676	1.80848	8.34824e-09	Os02g0533700	LOC_Os02g33060	AT2G36220.1	0	0
MSTRG.13644	-1.14422	8.39551e-09	Os02g0528000	None
MSTRG.24976	1.63226	8.8433e-09	Os05g0380200	None
MSTRG.3499	-2.79157	9.26335e-09	Os01g0757200	LOC_Os01g55240	AT1G30040.1	ATGA2OX2,GA2OX2	gibberellin 2-oxidase
MSTRG.12796	1.06925	9.45699e-09	Os02g0236800	LOC_Os02g14170	AT5G05340.1	0	Peroxidase superfamily protein
MSTRG.35880	1.20767	1.04863e-08	Os09g0444700	LOC_Os09g27240	AT1G72820.1	0	Mitochondrial substrate carrier family protein
MSTRG.26681	-1.59337	1.05202e-08	Os06g0129400	LOC_Os06g03860	AT4G22990.1	0	Major Facilitator Superfamily with SPX (SYG1/Pho81/XPR1) domain-containing protein
MSTRG.24153	-2.92486	1.06107e-08	Os05g0179950	LOC_Os05g08750	AT4G15550.1	IAGLU	indole-3-acetate beta-D-glucosyltransferase
MSTRG.8508	-2.51442	1.06238e-08	Os11g0437800	LOC_Os11g25060	AT3G11180.1	0	2-oxoglutarate (2OG) and Fe(II)-dependent oxygenase superfamily protein
MSTRG.28966	-1.35062	1.0821e-08	Os06g0660800	LOC_Os06g45020	AT2G20850.1	SRF1	STRUBBELIG-receptor family 1
MSTRG.29845	1.29572	1.12048e-08	Os07g0158500	LOC_Os07g06470	AT5G06510.2	NF-YA10	nuclear factor Y, subunit A10
MSTRG.14322	1.13307	1.21546e-08	Os02g0629600	None
MSTRG.1716	-2.72263	1.24295e-08	Os01g0357200	LOC_Os01g25500	AT5G42890.1	ATSCP2,SCP2	sterol carrier protein 2
MSTRG.26697	-1.02028	1.24709e-08	Os06g0131300	LOC_Os06g04070	AT4G34710.2	ADC2,ATADC2,SPE2	arginine decarboxylase 2
MSTRG.26369	2.30296	1.25952e-08
MSTRG.28426	1.36161	1.29121e-08	Os06g0565100	LOC_Os06g36920	AT2G26170.1	CYP711A1,MAX1	cytochrome P450, family 711, subfamily A, polypeptide 1
MSTRG.17665	-1.67591	1.34116e-08	Os03g0339400	LOC_Os03g22020	AT5G05340.1	0	Peroxidase superfamily protein
MSTRG.22395	-3.93331	1.41475e-08
MSTRG.9254	2.04129	1.71916e-08	Os11g0634902	None
MSTRG.13988	1.54626	1.80756e-08	Os02g0588700	LOC_Os02g37610	0	0	0
MSTRG.14773	-1.16994	1.87977e-08	Os02g0703300	LOC_Os02g47450	AT1G31720.1	0	Protein of unknown function (DUF1218)
MSTRG.11974	-2.2198	1.89147e-08	Os02g0131850	None
MSTRG.4191	1.10299	1.95274e-08	Os01g0853700	LOC_Os01g63460	AT2G38090.1	0	Duplicated homeodomain-like superfamily protein
MSTRG.28996	1.17627	1.97311e-08	Os06g0665500	LOC_Os06g45480	AT4G20070.1	AAH,ATAAH	allantoate amidohydrolase
MSTRG.19361	-4.88293	1.98642e-08	Os03g0741000	LOC_Os03g53010	AT2G43710.2	FAB2,SSI2	Plant stearoyl-acyl-carrier-protein desaturase family protein
MSTRG.3726	-4.37961	2.01161e-08	Os01g0786700	LOC_Os01g57700	AT1G61740.1	0	Sulfite exporter TauE/SafE family protein
MSTRG.32263	-1.51892	2.02694e-08	Os08g0101800	LOC_Os08g01150	AT3G48980.1	0	Arabidopsis thaliana protein of unknown function (DUF821)
MSTRG.25115	-1.95205	2.09522e-08	Os05g0401500	LOC_Os05g33310	AT4G02940.1	0	oxidoreductase, 2OG-Fe(II) oxygenase family protein
MSTRG.24278	-3.71579	2.09522e-08	Os05g0206100	LOC_Os05g11620	0	0	0
MSTRG.21483	-2.51407	2.0998e-08	Os04g0419100	None
MSTRG.14201	-1.36768	2.10429e-08	Os02g0614200	LOC_Os02g40040	AT3G24506.1	0	0
MSTRG.18540	1.17478	2.14894e-08	Os03g0607700	LOC_Os03g41110	AT1G24625.1	ZFP7	zinc finger protein 7
MSTRG.1650	1.20528	2.21419e-08	Os01g0346250	LOC_Os01g24420	0	0	0
MSTRG.5138	1.88674	2.22774e-08
MSTRG.29624	1.05662	2.23559e-08	Os07g0115300	LOC_Os07g02440	AT4G37530.1	0	Peroxidase superfamily protein
MSTRG.17819	-3.46994	2.24483e-08	Os03g0356526	LOC_Os03g24100	AT5G12340.1	0	0
MSTRG.24199	-2.41862	2.30303e-08	Os05g0186300	LOC_Os05g09440	AT5G25880.1	ATNADP-ME3,NADP-ME3	NADP-malic enzyme 3
MSTRG.33640	1.45417	2.38242e-08	Os08g0391800	None
MSTRG.11503	1.39403	2.38624e-08	Os12g0613600	LOC_Os12g41940	AT1G30320.1	0	Remorin family protein
MSTRG.30405	-2.80987	2.38624e-08	Os07g0274700	LOC_Os07g17330	AT3G48140.1	0	B12D protein
MSTRG.23249	-2.2464	2.38963e-08	Os04g0659100	LOC_Os04g56400	AT5G35630.2	ATGSL1,GLN2,GS2	glutamine synthetase 2
MSTRG.21921	-1.53565	2.47312e-08	Os04g0477500	LOC_Os04g40150	AT3G27540.1	0	beta-1,4-N-acetylglucosaminyltransferase family protein
MSTRG.25685	-2.28893	2.57168e-08	Os05g0495900	LOC_Os05g41610	AT3G57270.1	BG1	beta-1,3-glucanase 1
MSTRG.34896	-2.05448	2.60912e-08	Os09g0135100	LOC_Os09g04960
MSTRG.18369	-2.36177	2.88728e-08	Os03g0571900	LOC_Os03g37490	AT3G21690.1	0	MATE efflux family protein
MSTRG.14013	-2.12385	2.90787e-08	Os02g0586000	LOC_Os02g37380	0	0	0
MSTRG.36467	-2.05587	2.9422e-08
MSTRG.31418	-2.40827	2.95908e-08	Os07g0584100	LOC_Os07g39520	AT5G55560.1	0	Protein kinase superfamily protein
MSTRG.1631	1.08891	3.06627e-08	Os01g0341200	LOC_Os01g23870	0	0	0
MSTRG.6797	-1.99256	3.24271e-08	Os10g0536400	LOC_Os10g39140	AT5G24530.1	DMR6	2-oxoglutarate (2OG) and Fe(II)-dependent oxygenase superfamily protein
MSTRG.4777	-1.84626	3.24876e-08
MSTRG.36357	1.4372	3.3185e-08	Os09g0507500	LOC_Os09g32964	AT5G67400.1	RHS19	root hair specific 19
MSTRG.24888	-1.44009	3.62362e-08	Os05g0359700	LOC_Os05g29170	0	0	0
MSTRG.16473	-3.48344	3.78438e-08	Os03g0180900	LOC_Os03g08320	AT1G19180.1	JAZ1,TIFY10A	jasmonate-zim-domain protein 1
MSTRG.27998	1.10505	3.80499e-08	Os06g0367500	LOC_Os06g26270	AT5G42570.1	0	B-cell receptor-associated 31-like
MSTRG.24163	-3.87196	3.97174e-08
MSTRG.23823	-2.61358	4.00588e-08	Os05g0127500	LOC_Os05g03640	AT3G11180.1	0	2-oxoglutarate (2OG) and Fe(II)-dependent oxygenase superfamily protein
MSTRG.19243	-1.09851	4.00671e-08	Os03g0725800	LOC_Os03g51580	AT4G37850.1	0	basic helix-loop-helix (bHLH) DNA-binding superfamily protein
MSTRG.25888	-2.65071	4.17705e-08
MSTRG.14544	-3.17611	4.2669e-08	Os02g0671100	LOC_Os02g44990	AT5G55150.1	0	Protein of unknown function (DUF295)
MSTRG.26286	-2.8036	4.29475e-08	Os05g0573400	None
MSTRG.7864	-1.35502	4.35444e-08	Os11g0207600	LOC_Os11g10130	AT1G17950.1	ATMYB52,BW52,MYB52	myb domain protein 52
MSTRG.28850	-1.41907	4.44753e-08	Os06g0643800	LOC_Os06g43630	AT5G20280.1	ATSPS1F,SPS1F	sucrose phosphate synthase 1F
MSTRG.31168	-1.9311	4.67253e-08	Os07g0551600	LOC_Os07g36610	AT3G03050.1	ATCSLD3,CSLD3,KJK	cellulose synthase-like D3
MSTRG.25914	-2.1632	4.76515e-08	Os05g0524100	LOC_Os05g44900	AT5G56550.1	ATOXS3,OXS3	oxidative stress 3
MSTRG.4732	-1.63251	4.76729e-08
MSTRG.4424	2.79626	4.86089e-08	Os01g0881800	LOC_Os01g65904	0	0	0
MSTRG.18496	1.21495	5.05704e-08	Os03g0598700	LOC_Os03g40170	AT5G15790.1	0	RING/U-box superfamily protein
MSTRG.11624	-2.06511	5.27861e-08	Os12g0635700	LOC_Os12g43890	AT4G36830.1	HOS3-1	GNS1/SUR4 membrane protein family
MSTRG.25310	1.07909	5.38312e-08	Os05g0439100	LOC_Os05g36320	0	0	0
MSTRG.26826	-2.27317	5.50697e-08	Os06g0158100	LOC_Os06g06360	AT4G23810.1	ATWRKY53,WRKY53	WRKY family transcription factor
MSTRG.30820	1.03046	5.54769e-08	Os07g0492300	None
MSTRG.22366	-3.25479	5.55743e-08	Os04g0543900	LOC_Os04g45970	AT5G07440.1	GDH2	glutamate dehydrogenase 2
MSTRG.35749	-1.66547	5.62789e-08	Os09g0425700	LOC_Os09g25740	0	0	0
MSTRG.14123	-1.65386	5.65366e-08	Os02g0602100	LOC_Os02g39010	AT1G67580.2	0	Protein kinase superfamily protein
MSTRG.12163	-1.31264	5.65366e-08	Os02g0157950	None
MSTRG.35109	1.60794	5.84372e-08	Os09g0281800	LOC_Os09g10950	AT4G12070.1	0	0
MSTRG.2132	-2.67604	6.92428e-08
MSTRG.35013	-4.69717	7.15501e-08	Os09g0255400	LOC_Os09g08130	AT5G48220.1	0	Aldolase-type TIM barrel family protein
MSTRG.866	1.3032	7.31835e-08	Os01g0217000	LOC_Os01g11810	AT1G29050.1	TBL38	TRICHOME BIREFRINGENCE-LIKE 38
MSTRG.5809	1.20764	7.50348e-08	Os10g0364900	LOC_Os10g22050	0	0	0
MSTRG.25847	-1.83495	7.5634e-08	Os05g0517100	LOC_Os05g44090	AT1G06920.1	ATOFP4,OFP4	ovate family protein 4
MSTRG.898	-1.99124	7.79803e-08	Os01g0218100	LOC_Os01g11910	AT2G40200.1	0	basic helix-loop-helix (bHLH) DNA-binding superfamily protein
MSTRG.25417	-1.07005	8.16148e-08	Os05g0455400	LOC_Os05g38140	AT5G54680.1	bHLH105,ILR3	basic helix-loop-helix (bHLH) DNA-binding superfamily protein
MSTRG.6692	1.94176	8.20139e-08	Os10g0516900	LOC_Os10g37290	AT5G52605.1	0	Defensin-like (DEFL) family protein
MSTRG.28295	2.13186	8.23317e-08	Os06g0542300	LOC_Os06g35060	AT1G06330.1	0	Heavy metal transport/detoxification superfamily protein
MSTRG.24483	-3.12323	8.8942e-08	Os05g0257333	None
MSTRG.5606	-1.34647	8.92962e-08	Os10g0203000	LOC_Os10g13550	AT5G54130.2	0	Calcium-binding endonuclease/exonuclease/phosphatase family
MSTRG.30156	1.065	9.0718e-08	Os07g0208600	LOC_Os07g10780	AT2G41870.1	0	Remorin family protein
MSTRG.26973	-1.1327	9.13478e-08	Os06g0166900	LOC_Os06g07070	AT1G52540.1	0	Protein kinase superfamily protein
MSTRG.657	-2.81353	1.00356e-07	Os01g0183300	LOC_Os01g08780	AT1G71710.1	0	DNAse I-like superfamily protein
MSTRG.2802	-1.85171	1.00829e-07
MSTRG.7938	-1.68411	1.01368e-07	Os11g0226966	LOC_Os11g11970	0	0	0
MSTRG.31209	-1.38345	1.0266e-07	Os07g0558000	LOC_Os07g37180	AT1G11390.1	0	Protein kinase superfamily protein
MSTRG.19829	-2.22744	1.07208e-07	Os03g0800000	LOC_Os03g58580	AT2G39210.1	0	Major facilitator superfamily protein
MSTRG.11665	-1.69638	1.08382e-07	Os12g0638750	None
MSTRG.29393	-1.48955	1.08382e-07	Os06g0714900	LOC_Os06g50100	AT5G47070.1	0	Protein kinase superfamily protein
MSTRG.3214	-1.7886	1.0974e-07	Os01g0720400	LOC_Os01g52230	AT1G73010.1	ATPS2,PS2	phosphate starvation-induced gene 2
MSTRG.34579	-2.67528	1.11303e-07	Os08g0545700	LOC_Os08g43230	AT5G52030.1	0	TraB family protein
MSTRG.28355	-1.57296	1.12089e-07	Os06g0556000	LOC_Os06g36180	AT1G58360.1	AAP1,NAT2	amino acid permease 1
MSTRG.26116	-1.25722	1.15992e-07	Os05g0559400	LOC_Os05g48590	AT2G22670.4	IAA8	indoleacetic acid-induced protein 8
MSTRG.21894	-1.16745	1.22307e-07
MSTRG.14843	-1.39501	1.23277e-07	Os02g0713700	LOC_Os02g48320	AT1G76500.1	AHL29,SOB3	Predicted AT-hook DNA-binding family protein
MSTRG.27590	2.97907	1.23299e-07	Os06g0271600	LOC_Os06g16060	AT5G17600.1	0	RING/U-box superfamily protein
MSTRG.36889	-2.15205	1.25101e-07	Os09g0572700	LOC_Os09g39940	AT2G32300.1	UCC1	uclacyanin 1
MSTRG.23511	-2.71961	1.28339e-07	Os04g0688300	LOC_Os04g59190	AT1G71695.1	0	Peroxidase superfamily protein
MSTRG.7742	-1.5765	1.28339e-07	Os11g0182100	LOC_Os11g07950	AT1G77400.1	0	0
MSTRG.21302	-2.65226	1.28798e-07	Os04g0388700	LOC_Os04g31924	AT3G01930.2	0	Major facilitator superfamily protein
MSTRG.1422	-1.34594	1.29314e-07	Os01g0297200	LOC_Os01g19260	AT5G40010.1	AATP1	AAA-ATPase 1
MSTRG.22156	-1.20714	1.31455e-07	Os04g0508500	LOC_Os04g42950	AT4G13480.1	AtMYB79,MYB79	myb domain protein 79
MSTRG.20065	-2.43426	1.35042e-07	Os03g0829200	LOC_Os03g61360	AT4G02340.1	0	alpha/beta-Hydrolases superfamily protein
MSTRG.1630	1.33238	1.36291e-07	Os01g0341000	LOC_Os01g23850	0	0	0
MSTRG.918	1.27191	1.37738e-07	Os01g0220700	LOC_Os01g12130	AT5G53190.1	0	Nodulin MtN3 family protein
MSTRG.17906	-1.2894	1.47165e-07	Os03g0370000	LOC_Os03g25400	AT3G06483.1	ATPDHK,PDK	pyruvate dehydrogenase kinase
MSTRG.9593	-1.3887	1.47313e-07	Os12g0100200	LOC_Os12g01020	AT2G28780.1	0	0
MSTRG.18894	-4.90203	1.47897e-07	Os03g0672900	LOC_Os03g47010	AT1G58370.1	ATXYN1,RXF12	glycosyl hydrolase family 10 protein / carbohydrate-binding domain-containing protein
MSTRG.15403	-1.37244	1.47897e-07	Os02g0787300	LOC_Os02g54600	AT1G51660.1	ATMEK4,ATMKK4,MKK4	mitogen-activated protein kinase kinase 4
MSTRG.10419	1.11754	1.49706e-07
MSTRG.7585	-2.64986	1.53053e-07	Os11g0160400	LOC_Os11g06150	0	0	0
MSTRG.22058	-3.97272	1.62427e-07	Os04g0497000	LOC_Os04g41960	AT5G16970.1	AER,AT-AER	alkenal reductase
MSTRG.32035	-1.62814	1.65643e-07	Os07g0669650	LOC_Os07g47350	AT3G02050.1	ATKT4,ATKUP3,KUP3	K+ uptake transporter 3
MSTRG.13886	-1.94086	1.6829e-07	Os02g0572400	LOC_Os02g36340	AT5G64300.1	ATGCH,ATRIBA1,GCH,RFD1	GTP cyclohydrolase II
MSTRG.4391	-2.55493	1.68797e-07	Os01g0888800	LOC_Os01g66530	0	0	0
MSTRG.22293	1.56832	1.71505e-07	Os04g0529700	LOC_Os04g44740	AT3G09020.1	0	alpha 1,4-glycosyltransferase family protein
MSTRG.23092	-2.14693	1.72167e-07	Os04g0638100	LOC_Os04g54560	AT5G61160.1	AACT1	anthocyanin 5-aromatic acyltransferase 1
MSTRG.35682	-2.97306	1.72729e-07	Os09g0417800	LOC_Os09g25070	AT1G80840.1	ATWRKY40,WRKY40	WRKY DNA-binding protein 40
MSTRG.9306	-2.59904	1.75278e-07	Os11g0644800	LOC_Os11g42510	AT5G53970.1	0	Tyrosine transaminase family protein
MSTRG.10354	1.8221	1.75658e-07
MSTRG.12693	1.82338	1.80724e-07	Os02g0223200	None
MSTRG.33003	-1.32051	1.81388e-07	Os08g0224800	LOC_Os08g12830	AT2G38670.1	PECT1	phosphorylethanolamine cytidylyltransferase 1
MSTRG.13615	-3.6039	1.86864e-07	Os02g0527300	LOC_Os02g32590	AT5G03720.1	AT-HSFA3,HSFA3	heat shock transcription factor A3
MSTRG.996	-1.42207	1.87643e-07	Os01g0229300	LOC_Os01g12890	AT5G11530.1	EMF1	embryonic flower 1 (EMF1)
MSTRG.28836	-2.62241	1.8818e-07	Os06g0642600	LOC_Os06g43520	AT3G48310.1	CYP71A22	cytochrome P450, family 71, subfamily A, polypeptide 22
MSTRG.11867	1.31078	1.8922e-07	Os02g0121500	LOC_Os02g02910	0	0	0
MSTRG.1471	2.8799	1.90251e-07	Os01g0307500	LOC_Os01g20160	AT4G10310.1	ATHKT1,HKT1	high-affinity K+ transporter 1
MSTRG.10231	-3.14181	2.02296e-07	Os12g0198200	LOC_Os12g09640	AT2G40180.1	ATHPP2C5,PP2C5	phosphatase 2C5
MSTRG.28714	1.18676	2.02296e-07	Os06g0621900	LOC_Os06g41700	AT4G38210.1	ATEXP20,ATEXPA20,ATHEXP ALPHA 1.23,EXP20,EXPA20	expansin A20
MSTRG.2678	-2.43376	2.04322e-07	Os01g0645900	LOC_Os01g45830	AT1G80310.1	0	sulfate transmembrane transporters
MSTRG.33113	-1.78686	2.07041e-07	Os08g0248100	LOC_Os08g14990	AT3G47570.1	0	Leucine-rich repeat protein kinase family protein
MSTRG.33967	-1.26272	2.11398e-07	Os08g0453200	LOC_Os08g35190	AT1G56220.1	0	Dormancy/auxin associated family protein
MSTRG.36582	-1.78828	2.11495e-07	Os09g0536400	LOC_Os09g36580	AT4G24180.1	ATTLP1,TLP1	THAUMATIN-LIKE PROTEIN 1
MSTRG.30052	-1.62853	2.15023e-07	Os07g0191250	None
MSTRG.15121	-2.21284	2.15326e-07	Os02g0748300	LOC_Os02g51350	AT1G14330.1	0	Galactose oxidase/kelch repeat superfamily protein
MSTRG.23507	-1.24842	2.198e-07	Os04g0688000	LOC_Os04g59140	AT1G18740.1	0	Protein of unknown function (DUF793)
MSTRG.3764	-1.53222	2.198e-07	Os01g0794600	None
MSTRG.9581	-2.10388	2.263e-07
MSTRG.276	-3.1769	2.2841e-07	Os01g0135700	LOC_Os01g04330	AT5G37770.1	CML24,TCH2	EF hand calcium-binding protein family
MSTRG.16890	-1.93592	2.31787e-07	Os03g0223550	None
MSTRG.1468	2.06005	2.48312e-07
MSTRG.24751	-1.55155	2.5161e-07	Os05g0342000	LOC_Os05g27580	AT5G01740.1	0	Nuclear transport factor 2 (NTF2) family protein
MSTRG.28108	-1.08594	2.53396e-07	Os06g0494100	LOC_Os06g29810	AT4G32300.1	SD2-5	S-domain-2 5
MSTRG.1359	1.44267	2.5754e-07
MSTRG.13662	-2.04713	2.68818e-07	Os02g0532300	LOC_Os02g32970	AT2G36290.1	0	alpha/beta-Hydrolases superfamily protein
MSTRG.11322	-2.16585	2.77516e-07	Os12g0582000	LOC_Os12g39240	AT4G37340.1	CYP81D3	cytochrome P450, family 81, subfamily D, polypeptide 3
MSTRG.29303	-2.11152	2.78124e-07	Os06g0707300	LOC_Os06g49340	AT4G22660.1	0	F-box family protein with a domain of unknown function (DUF295)
MSTRG.11196	-1.42079	2.91456e-07	Os12g0565100	LOC_Os12g37760	AT3G07040.1	RPM1,RPS3	NB-ARC domain-containing disease resistance protein
MSTRG.24172	-2.45954	2.92998e-07
MSTRG.12589	-2.71127	2.95162e-07	Os02g0209300	LOC_Os02g11859	0	0	0
MSTRG.11238	-1.30548	2.98625e-07	Os12g0566050	None
MSTRG.1230	-1.18424	3.05622e-07	Os01g0266800	LOC_Os01g16170	AT2G41050.1	0	PQ-loop repeat family protein / transmembrane family protein
MSTRG.27870	1.0318	3.12641e-07	Os06g0328800	LOC_Os06g22330	AT2G33570.1	0	Domain of unknown function (DUF23)
MSTRG.6889	1.86389	3.12641e-07
MSTRG.21725	-1.22728	3.27795e-07	Os04g0451000	None
MSTRG.1123	-2.39665	3.39209e-07
MSTRG.18617	-2.43871	3.42507e-07	Os03g0622500	LOC_Os03g42464	0	0	0
MSTRG.7769	-2.83518	3.48749e-07	Os11g0186900	LOC_Os11g08380	AT1G77330.1	0	2-oxoglutarate (2OG) and Fe(II)-dependent oxygenase superfamily protein
MSTRG.32301	1.9754	3.50682e-07	Os08g0112900	LOC_Os08g02094	AT1G71691.2	0	GDSL-like Lipase/Acylhydrolase superfamily protein
MSTRG.35943	-1.57291	3.54502e-07	Os09g0452900	LOC_Os09g27950	AT1G77810.2	0	Galactosyltransferase family protein
MSTRG.26420	1.0324	3.55795e-07	Os05g0589500	None
MSTRG.11403	2.33096	3.68007e-07	Os12g0594950	LOC_Os12g40330	0	0	0
MSTRG.16055	-1.41549	3.68007e-07
MSTRG.34028	-1.94082	3.78055e-07	Os08g0468200	None
MSTRG.32234	1.51179	3.83999e-07	Os07g0694300	LOC_Os07g49360	AT2G37130.1	0	Peroxidase superfamily protein
MSTRG.13566	-1.31916	3.8447e-07	Os02g0515200	LOC_Os02g31080	AT2G33490.1	0	hydroxyproline-rich glycoprotein family protein
MSTRG.29222	1.32023	3.85624e-07	Os06g0696600	LOC_Os06g48180	AT5G57550.1	XTH25,XTR3	xyloglucan endotransglucosylase/hydrolase 25
MSTRG.7993	-2.72544	3.85624e-07	Os11g0236932	None
MSTRG.35028	-1.34492	4.1206e-07	Os09g0258000	LOC_Os09g08390	AT1G55840.1	0	Sec14p-like phosphatidylinositol transfer family protein
MSTRG.1038	1.20794	4.13478e-07	Os01g0235300	LOC_Os01g13420	AT1G17100.1	0	SOUL heme-binding family protein
MSTRG.20644	1.70152	4.14067e-07
MSTRG.16620	-2.03328	4.14733e-07	Os03g0190400	None
MSTRG.17645	-1.79665	4.24991e-07	Os03g0331700	LOC_Os03g21380	AT4G20780.1	CML42	calmodulin like 42
MSTRG.26117	1.24304	4.40088e-07	Os05g0550300	LOC_Os05g47700	AT3G18280.1	0	Bifunctional inhibitor/lipid-transfer protein/seed storage 2S albumin superfamily protein
MSTRG.27376	1.35636	4.40088e-07	Os06g0228500	LOC_Os06g12320	AT5G15240.1	0	Transmembrane amino acid transporter family protein
MSTRG.36321	1.35252	4.644e-07	Os09g0503100	LOC_Os09g32640	AT4G13010.1	0	Oxidoreductase, zinc-binding dehydrogenase family protein
MSTRG.25349	-2.70233	4.7166e-07	Os05g0445100	LOC_Os05g37250	AT2G27690.1	CYP94C1	cytochrome P450, family 94, subfamily C, polypeptide 1
MSTRG.4079	-1.05365	5.13528e-07	Os01g0840200	LOC_Os01g62300	AT2G37570.1	SLT1	HSP20-like chaperones superfamily protein
MSTRG.2088	1.55307	5.17685e-07	Os01g0546400	LOC_Os01g36580	AT5G64700.1	0	nodulin MtN21 /EamA-like transporter family protein
MSTRG.14960	-2.30263	5.18542e-07	Os02g0728001	LOC_Os02g49560	AT3G30530.1	ATBZIP42,bZIP42	basic leucine-zipper 42
MSTRG.36474	-1.94615	5.19531e-07
MSTRG.33800	-1.01071	5.20293e-07
MSTRG.16109	1.72768	5.20423e-07	Os03g0133000	LOC_Os03g04070	AT2G17040.1	anac036,NAC036	NAC domain containing protein 36
MSTRG.3833	-1.09855	5.35618e-07	Os01g0803300	LOC_Os01g58910	AT5G07050.1	0	nodulin MtN21 /EamA-like transporter family protein
MSTRG.6798	-2.50143	5.36407e-07	Os10g0536450	None
MSTRG.29002	-2.31633	5.36407e-07	Os06g0666400	LOC_Os06g45570	AT4G39720.1	0	VQ motif-containing protein
MSTRG.32953	-1.50124	5.46542e-07	Os08g0206400	LOC_Os08g10550	AT2G35060.2	KUP11	K+ uptake permease 11
MSTRG.27508	2.20612	5.57117e-07	Os06g0253100	LOC_Os06g14240	AT5G37670.1	0	HSP20-like chaperones superfamily protein
MSTRG.13759	-1.40335	5.70766e-07	Os02g0550800	LOC_Os02g34580	AT2G38290.1	AMT2,AMT2;1,ATAMT2	ammonium transporter 2
MSTRG.10680	1.05033	5.78348e-07	Os12g0425800	LOC_Os12g23780	0	0	0
MSTRG.22472	-1.81103	5.79228e-07	Os04g0556400	LOC_Os04g46970	AT2G15490.3	UGT73B4	UDP-glycosyltransferase 73B4
MSTRG.22640	-1.56833	6.07606e-07	Os04g0581600	LOC_Os04g49250	AT1G26570.1	ATUGD1,UGD1	UDP-glucose dehydrogenase 1
MSTRG.26332	3.07352	6.34443e-07	Os05g0579600	LOC_Os05g50340	AT1G75250.2	ATRL6,RL6,RSM3	RAD-like 6
MSTRG.242	-1.18978	6.34443e-07	Os01g0129500	LOC_Os01g03870	AT1G73850.1	0	Protein of unknown function (DUF1666)
MSTRG.30792	2.04637	6.3916e-07	Os07g0486700	LOC_Os07g30330	AT1G22360.1	AtUGT85A2,UGT85A2	UDP-glucosyl transferase 85A2
MSTRG.30175	1.54987	6.51418e-07	Os07g0211601	None
MSTRG.23166	-1.12753	6.52872e-07	Os04g0649600	LOC_Os04g55610	0	0	0
MSTRG.13955	-1.35695	6.56892e-07
MSTRG.30406	-1.13611	6.85954e-07	Os07g0273900	LOC_Os07g17250	AT3G14470.1	0	NB-ARC domain-containing disease resistance protein
MSTRG.33595	-2.31543	6.90641e-07	Os08g0384500	LOC_Os08g29570	AT1G15520.1	ABCG40,ATABCG40,ATPDR12,PDR12	pleiotropic drug resistance 12
MSTRG.33078	-1.76886	7.12038e-07	Os08g0241400	LOC_Os08g14320	AT5G10650.2	0	RING/U-box superfamily protein
MSTRG.22267	-1.79062	7.12038e-07	Os04g0527000	LOC_Os04g44510	AT5G08350.1	0	GRAM domain-containing protein / ABA-responsive protein-related
MSTRG.35942	-2.236	7.33345e-07	Os09g0452800	LOC_Os09g27940	AT2G03200.1	0	Eukaryotic aspartyl protease family protein
MSTRG.3409	-2.59426	7.45739e-07	Os01g0747300	LOC_Os01g54340	AT4G32480.1	0	Protein of unknown function (DUF506)
MSTRG.20651	-2.89975	7.49791e-07	Os04g0182200	LOC_Os04g10350	AT1G06640.1	0	2-oxoglutarate (2OG) and Fe(II)-dependent oxygenase superfamily protein
MSTRG.17571	-1.00193	7.63905e-07	Os03g0321700	LOC_Os03g20550	AT4G11070.1	AtWRKY41,WRKY41	WRKY family transcription factor
MSTRG.33948	-1.12418	7.68751e-07	Os08g0452900	LOC_Os08g35160	AT3G14200.1	0	Chaperone DnaJ-domain superfamily protein
MSTRG.13690	-2.42898	7.70846e-07	Os02g0541150	None
MSTRG.16847	-5.44032	7.99449e-07
MSTRG.2060	1.43153	8.07759e-07
MSTRG.26267	-1.5555	8.07759e-07	Os05g0569300	LOC_Os05g49420	AT2G46270.1	GBF3	G-box binding factor 3
MSTRG.10715	-3.1255	8.10082e-07	Os12g0437800	LOC_Os12g25090	0	0	0
MSTRG.13973	1.46936	8.13826e-07	Os02g0581900	LOC_Os02g37109	0	0	0
MSTRG.29568	-2.59726	8.1801e-07	Os06g0724900	LOC_Os06g50920	AT4G38470.1	0	ACT-like protein tyrosine kinase family protein
MSTRG.11208	1.05568	8.24219e-07	Os12g0576700	LOC_Os12g38760	AT1G13750.1	0	Purple acid phosphatases superfamily protein
MSTRG.21015	-1.62537	8.41056e-07	Os04g0308100	LOC_Os04g24300	AT1G21240.1	WAK3	wall associated kinase 3
MSTRG.11973	-1.22878	8.44195e-07	Os02g0131800	LOC_Os02g03900	AT1G80830.1	ATNRAMP1,NRAMP1,PMIT1	natural resistance-associated macrophage protein 1
MSTRG.22682	1.56352	8.54937e-07	Os04g0587400	LOC_Os04g49748	AT1G44750.1	ATPUP11,PUP11	purine permease 11
MSTRG.16680	-1.34832	8.81976e-07	Os03g0203200	LOC_Os03g10620	AT3G03990.1	0	alpha/beta-Hydrolases superfamily protein
MSTRG.4943	-1.28915	8.92679e-07	Os01g0953100	LOC_Os01g72380	AT5G45540.1	0	Protein of unknown function (DUF594)
MSTRG.22467	1.16778	9.2357e-07	Os04g0556000	LOC_Os04g46940	AT1G63440.1	HMA5	heavy metal atpase 5
MSTRG.24347	2.57816	9.29468e-07
MSTRG.20314	1.48774	9.67075e-07
MSTRG.19270	-1.9213	9.68056e-07	Os03g0729300	LOC_Os03g51960	AT5G65840.1	0	Thioredoxin superfamily protein
MSTRG.16289	1.83935	9.70734e-07	Os03g0162400	None
MSTRG.22891	1.02992	9.7253e-07	Os04g0613900	LOC_Os04g52390	AT2G35060.1	KUP11	K+ uptake permease 11
MSTRG.27008	-2.33557	9.81879e-07	Os06g0172800	LOC_Os06g07600	AT5G20250.4	DIN10	Raffinose synthase family protein
MSTRG.28712	-2.93309	9.81879e-07
MSTRG.27381	-1.02024	9.97273e-07	Os06g0229200	LOC_Os06g12390	AT1G26810.1	GALT1	galactosyltransferase1
MSTRG.3851	-2.59571	1.00599e-06	Os01g0816100	LOC_Os01g60020	AT5G63790.1	ANAC102,NAC102	NAC domain containing protein 102
MSTRG.9058	1.29007	1.01611e-06	Os11g0590700	LOC_Os11g37860	AT3G46530.1	RPP13	NB-ARC domain-containing disease resistance protein
MSTRG.26384	1.14748	1.06955e-06	Os05g0585400	LOC_Os05g50800	AT2G46225.1	ABIL1	ABI-1-like 1
MSTRG.9430	-2.34806	1.07602e-06	Os11g0684000	LOC_Os11g45740	AT1G48000.1	AtMYB112,MYB112	myb domain protein 112
MSTRG.20455	-2.78352	1.10434e-06	Os04g0128700	LOC_Os04g03920	0	0	0
MSTRG.31625	-1.26991	1.11185e-06	Os07g0615200	LOC_Os07g42370	AT1G19180.1	JAZ1,TIFY10A	jasmonate-zim-domain protein 1
MSTRG.259	-1.14699	1.12289e-06	Os01g0131600	LOC_Os01g04020	AT1G68550.1	0	Integrase-type DNA-binding superfamily protein
MSTRG.12906	1.24453	1.15037e-06	Os02g0255900	LOC_Os02g15670	0	0	0
MSTRG.29946	1.59584	1.16201e-06	Os07g0175300	LOC_Os07g07900	AT3G22550.1	0	Protein of unknown function (DUF581)
MSTRG.19420	-2.28615	1.1649e-06	Os03g0750400	None
MSTRG.20439	1.28385	1.17585e-06	Os04g0125700	LOC_Os04g03579	AT5G10530.1	0	Concanavalin A-like lectin protein kinase family protein
MSTRG.3948	-1.90365	1.2004e-06	Os01g0821600	LOC_Os01g60640	AT2G46400.1	ATWRKY46,WRKY46	WRKY DNA-binding protein 46
MSTRG.22145	2.05147	1.20691e-06	Os04g0508000	LOC_Os04g42900	AT1G60790.1	TBL2	Plant protein of unknown function (DUF828)
MSTRG.15186	-2.3249	1.28086e-06	Os02g0755900	LOC_Os02g51930	AT1G22400.1	ATUGT85A1,UGT85A1	UDP-Glycosyltransferase superfamily protein
MSTRG.26188	-1.44223	1.3308e-06	Os05g0561600	LOC_Os05g48760	AT4G28300.1	0	Protein of unknown function (DUF1421)
MSTRG.23643	-3.06854	1.33178e-06	Os05g0111800	LOC_Os05g02110	AT2G28890.1	PLL4	poltergeist like 4
MSTRG.36235	-1.91191	1.33873e-06	Os09g0486500	LOC_Os09g31200	AT3G12630.1	0	A20/AN1-like zinc finger family protein
MSTRG.5107	1.37802	1.46581e-06	Os01g0978500	LOC_Os01g74670	0	0	0
MSTRG.17502	-2.53613	1.46581e-06	Os03g0313300	LOC_Os03g19920	AT3G06560.1	PAPS3	poly(A) polymerase 3
MSTRG.28432	-1.69577	1.46941e-06	Os06g0566300	LOC_Os06g37010	AT1G10970.1	ATZIP4,ZIP4	zinc transporter 4 precursor
MSTRG.33188	1.78653	1.47407e-06	Os08g0266225	None
MSTRG.28263	-2.57957	1.48852e-06	Os06g0535200	LOC_Os06g34430	AT4G40070.1	0	RING/U-box superfamily protein
MSTRG.17596	1.54266	1.49391e-06	Os03g0325500	LOC_Os03g20900	AT3G04030.3	0	Homeodomain-like superfamily protein
MSTRG.209	-1.7929	1.51025e-06	Os01g0124100	LOC_Os01g03330	0	0	0
MSTRG.21759	2.13235	1.51577e-06	Os04g0457400	None
MSTRG.6631	-2.08396	1.53471e-06
MSTRG.13148	1.46904	1.54476e-06	Os02g0307800	LOC_Os02g20490	AT3G15110.1	0	0
MSTRG.11920	2.20782	1.54733e-06	Os02g0125600	LOC_Os02g03320	AT4G09510.1	CINV2	cytosolic invertase 2
MSTRG.8220	-4.94666	1.56085e-06	Os11g0306400	LOC_Os11g20090	AT4G35150.1	0	O-methyltransferase family protein
MSTRG.19395	-1.4993	1.58496e-06
MSTRG.22575	1.24972	1.61618e-06	Os04g0572500	LOC_Os04g48360	0	0	0
MSTRG.14245	-2.32553	1.63838e-06	Os02g0620400	LOC_Os02g40700	AT4G10300.1	0	RmlC-like cupins superfamily protein
MSTRG.25798	-2.38019	1.66309e-06	Os05g0510600	LOC_Os05g43510	AT2G20340.1	0	Pyridoxal phosphate (PLP)-dependent transferases superfamily protein
MSTRG.33969	1.14383	1.69969e-06
MSTRG.36238	-2.56035	1.73754e-06	Os09g0486375	None
MSTRG.14943	1.28069	1.76705e-06	Os02g0726300	LOC_Os02g49440	AT5G60850.1	OBP4	OBF binding protein 4
MSTRG.13782	-1.68785	1.81131e-06	Os02g0550650	None
MSTRG.32043	1.60504	1.86943e-06	Os07g0670300	LOC_Os07g47400	AT4G15755.1	0	Calcium-dependent lipid-binding (CaLB domain) family protein
MSTRG.32287	-4.24738	1.88609e-06	Os08g0112300	LOC_Os08g02030	AT5G67150.1	0	HXXXD-type acyl-transferase family protein
MSTRG.14449	1.22937	1.91454e-06	Os02g0652550	LOC_Os02g43594	AT5G47180.1	0	Plant VAMP (vesicle-associated membrane protein) family protein
MSTRG.2411	-1.43222	1.96134e-06	Os01g0605100	LOC_Os01g42030	AT3G50930.1	BCS1	cytochrome BC1 synthesis
MSTRG.9480	1.14359	1.98963e-06	Os11g0686900	LOC_Os11g45970	AT3G46710.1	0	NB-ARC domain-containing disease resistance protein
MSTRG.30216	-1.53454	1.99936e-06	Os07g0225300	LOC_Os07g12340	AT5G63790.1	ANAC102,NAC102	NAC domain containing protein 102
MSTRG.26048	-1.53115	2.0313e-06	Os05g0542200	LOC_Os05g46460	AT5G53050.3	0	alpha/beta-Hydrolases superfamily protein
MSTRG.35951	-1.63545	2.03368e-06	Os09g0454900	LOC_Os09g28180	AT5G35370.1	0	S-locus lectin protein kinase family protein
MSTRG.18827	1.16219	2.17036e-06	Os03g0665000	LOC_Os03g46250	AT2G32020.1	0	Acyl-CoA N-acyltransferases (NAT) superfamily protein
MSTRG.20992	-1.51701	2.17384e-06	Os04g0303250	None
MSTRG.1705	2.01854	2.17396e-06
MSTRG.7165	-1.82921	2.20398e-06	Os11g0100600	LOC_Os11g01040	AT2G39420.1	0	alpha/beta-Hydrolases superfamily protein
MSTRG.25228	1.70732	2.29873e-06	Os05g0427900	LOC_Os05g35340	0	0	0
MSTRG.10983	-2.15102	2.33357e-06	Os12g0512100	LOC_Os12g32760	AT3G18830.1	ATPLT5,ATPMT5,PMT5	polyol/monosaccharide transporter 5
MSTRG.15072	-1.26263	2.3465e-06
MSTRG.25364	-3.02692	2.36296e-06	Os05g0444200	LOC_Os05g37190	AT3G20880.1	WIP4	WIP domain protein 4
MSTRG.27483	-2.69836	2.38729e-06	Os06g0246500	LOC_Os06g13720	AT1G24180.1	IAR4	Thiamin diphosphate-binding fold (THDP-binding) superfamily protein
MSTRG.35438	-4.18059	2.54154e-06	Os09g0364400	LOC_Os09g19970	0	0	0
MSTRG.3204	-1.90924	2.54157e-06	Os01g0719125	None
MSTRG.9594	-1.8322	2.69897e-06	Os12g0100500	LOC_Os12g01030	AT2G39420.1	0	alpha/beta-Hydrolases superfamily protein
MSTRG.196	-1.11588	2.80272e-06	Os01g0120600	LOC_Os01g03050	AT1G15140.1	0	FAD/NAD(P)-binding oxidoreductase
MSTRG.30125	1.30282	2.83547e-06	Os07g0204400	LOC_Os07g10440	0	0	0
MSTRG.4149	-3.69649	2.9128e-06	Os01g0846150	None
MSTRG.30916	-1.06933	2.95796e-06
MSTRG.29569	-1.02835	3.00871e-06	Os06g0725000	LOC_Os06g50930	AT4G35770.1	ATSEN1,DIN1,SEN1	Rhodanese/Cell cycle control phosphatase superfamily protein
MSTRG.1593	-1.5063	3.00871e-06	Os01g0332100	LOC_Os01g22900	AT1G56560.1	0	Plant neutral invertase family protein
MSTRG.28481	-1.37888	3.06332e-06	Os06g0579600	None
MSTRG.19852	-2.50627	3.06446e-06	Os03g0802500	LOC_Os03g58790	AT3G28580.1	0	P-loop containing nucleoside triphosphate hydrolases superfamily protein
MSTRG.35503	-1.60838	3.06446e-06	Os09g0379900	LOC_Os09g21210	AT5G15870.1	0	glycosyl hydrolase family 81 protein
MSTRG.4433	1.2762	3.12318e-06	Os01g0882800	LOC_Os01g66010	AT5G09220.1	AAP2	amino acid permease 2
MSTRG.12980	-2.23037	3.15824e-06	Os02g0273501	None
MSTRG.28958	-1.72997	3.18502e-06	Os06g0662200	LOC_Os06g45140	AT5G24800.1	ATBZIP9,BZIP9,BZO2H2	basic leucine zipper 9
MSTRG.33904	-2.36818	3.20729e-06	Os08g0445700	LOC_Os08g34580	AT1G23870.1	ATTPS9,TPS9	trehalose-phosphatase/synthase 9
MSTRG.13392	-1.05467	3.24913e-06	Os02g0471500	LOC_Os02g27220	AT1G16220.1	0	Protein phosphatase 2C family protein
MSTRG.29910	-1.53964	3.26581e-06	Os07g0169600	LOC_Os07g07410	AT4G10490.1	0	2-oxoglutarate (2OG) and Fe(II)-dependent oxygenase superfamily protein
MSTRG.521	-1.86472	3.33149e-06	Os01g0167400	LOC_Os01g07300	0	0	0
MSTRG.35159	-1.88439	3.36189e-06	Os09g0298100	LOC_Os09g12650	AT1G76550.1	0	Phosphofructokinase family protein
MSTRG.26926	-1.43099	3.46608e-06	Os06g0154400	LOC_Os06g06080	AT1G29120.5	0	Hydrolase-like protein family
MSTRG.28352	1.22889	3.56709e-06	Os06g0554600	LOC_Os06g36070	AT4G29110.1	0	0
MSTRG.15181	-1.51341	3.79706e-06	Os02g0755400	LOC_Os02g51890	AT1G22330.1	0	RNA-binding (RRM/RBD/RNP motifs) family protein
MSTRG.26943	2.65016	3.80871e-06
MSTRG.588	1.39648	3.81567e-06
MSTRG.16059	-1.92203	3.85342e-06	Os03g0126800	LOC_Os03g03510	AT1G01140.1	CIPK9,PKS6,SnRK3.12	CBL-interacting protein kinase 9
MSTRG.27840	1.64397	3.8694e-06	Os06g0323100	LOC_Os06g21820	AT5G55250.1	IAMT1	IAA carboxylmethyltransferase 1
MSTRG.19753	-1.03816	4.10891e-06
MSTRG.23829	-1.24058	4.224e-06	Os05g0129300	LOC_Os05g03860	AT3G62420.1	ATBZIP53,BZIP53	basic region/leucine zipper motif 53
MSTRG.26712	-2.56656	4.28572e-06	Os06g0133500	LOC_Os06g04240	0	0	0
MSTRG.18899	1.21091	4.29237e-06	Os03g0673600	LOC_Os03g47050	0	0	0
MSTRG.21194	-1.76169	4.31202e-06	Os04g0368800	LOC_Os04g30010	AT1G21270.1	WAK2	wall-associated kinase 2
MSTRG.29057	-1.36973	4.36877e-06	Os06g0673800	LOC_Os06g46140	0	0	0
MSTRG.31576	1.71344	4.379e-06	Os07g0605400	LOC_Os07g41410	0	0	0
MSTRG.11859	-1.26663	4.379e-06	Os02g0117700	LOC_Os02g02560	AT5G17310.2	AtUGP2,UGP2	UDP-glucose pyrophosphorylase 2
MSTRG.17627	-1.35473	4.46844e-06
MSTRG.32037	-2.30709	4.48604e-06	Os07g0669700	LOC_Os07g47350	AT3G02050.1	ATKT4,ATKUP3,KUP3	K+ uptake transporter 3
MSTRG.21837	1.81627	4.54119e-06	Os04g0468600	LOC_Os04g39320	0	0	0
MSTRG.31163	-2.5699	4.56215e-06	Os07g0550900	LOC_Os07g36570	AT4G21390.1	B120	S-locus lectin protein kinase family protein
MSTRG.4760	-1.48441	4.60695e-06	Os01g0931600	LOC_Os01g70590	AT3G14260.1	0	Protein of unknown function (DUF567)
MSTRG.794	-1.30311	4.68843e-06	Os01g0201200	LOC_Os01g10450	AT5G58950.1	0	Protein kinase superfamily protein
MSTRG.33956	-3.07269	4.69742e-06	Os08g0457300	LOC_Os08g35590	0	0	0
MSTRG.14985	1.23346	4.86134e-06
MSTRG.17594	-1.48508	4.89663e-06	Os03g0325600	LOC_Os03g20910	AT3G03660.1	WOX11	WUSCHEL related homeobox 11
MSTRG.33416	-2.08225	4.95615e-06	Os08g0331900	LOC_Os08g24310	AT3G47570.1	0	Leucine-rich repeat protein kinase family protein
MSTRG.2300	2.68012	5.04656e-06	Os01g0588100	LOC_Os01g40560	AT5G62740.1	ATHIR1,HIR1	SPFH/Band 7/PHB domain-containing membrane-associated protein family
MSTRG.22610	2.17036	5.08247e-06	Os04g0577337	LOC_Os04g48810	0	0	0
MSTRG.28939	-1.05558	5.49741e-06	Os06g0654300	LOC_Os06g44410	AT5G10720.1	AHK5,CKI2,HK5	histidine kinase 5
MSTRG.7164	-1.22001	5.50276e-06	Os11g0100300	LOC_Os11g01030	AT2G28780.1	0	0
MSTRG.34101	1.37258	5.80002e-06	Os08g0481400	LOC_Os08g37580	AT4G40060.1	ATHB-16,ATHB16,HB16	homeobox protein 16
MSTRG.24648	1.56379	5.80273e-06	Os05g0307100	LOC_Os05g24140	AT5G42210.1	0	Major facilitator superfamily protein
MSTRG.35283	-1.85514	5.96198e-06	Os09g0325700	LOC_Os09g15670	AT1G07430.1	HAI2	highly ABA-induced PP2C gene 2
MSTRG.4413	-1.52537	6.04687e-06	Os01g0880350	None
MSTRG.12762	-1.36743	6.20474e-06	Os02g0232000	LOC_Os02g13800	AT3G24520.1	AT-HSFC1,HSFC1	heat shock transcription factor C1
MSTRG.2072	-1.87451	6.20474e-06	Os01g0545500	LOC_Os01g36500	AT4G23180.1	CRK10,RLK4	cysteine-rich RLK (RECEPTOR-like protein kinase) 10
MSTRG.2640	-2.14224	6.27543e-06	Os01g0639900	LOC_Os01g45274	AT5G14740.1	BETA CA2,CA18,CA2	carbonic anhydrase 2
MSTRG.33811	-1.2679	6.37788e-06	Os08g0429225	None
MSTRG.12354	-3.88306	6.44871e-06	Os02g0179200	LOC_Os02g08270	AT2G23970.1	0	Class I glutamine amidotransferase-like superfamily protein
MSTRG.15249	-1.53755	6.46101e-06	Os02g0766000	LOC_Os02g52744	AT1G45230.1	0	Protein of unknown function (DUF3223)
MSTRG.24452	-1.66006	6.60373e-06	Os05g0252100	LOC_Os05g16300	AT5G05840.1	0	Protein of unknown function (DUF620)
MSTRG.34580	-2.32084	6.63035e-06	Os08g0545900	LOC_Os08g43250	AT5G19700.1	0	MATE efflux family protein
MSTRG.10712	-1.71744	6.67008e-06	Os12g0433700	LOC_Os12g24580	AT4G16146.1	0	cAMP-regulated phosphoprotein 19-related protein
MSTRG.3003	-1.76562	6.87495e-06
MSTRG.31211	-1.92916	6.9196e-06	Os07g0559700	LOC_Os07g37320	AT1G11260.1	ATSTP1,STP1	sugar transporter 1
MSTRG.2493	-1.59428	7.03633e-06
MSTRG.7477	1.16374	7.29337e-06	Os11g0149400	LOC_Os11g05190	0	0	0
MSTRG.21379	-1.20042	7.32252e-06
MSTRG.4558	1.94605	7.32252e-06	Os01g0902700	LOC_Os01g67630	AT3G54140.1	ATPTR1,PTR1	peptide transporter 1
MSTRG.15589	-1.19328	7.53887e-06	Os02g0807100	LOC_Os02g56320	AT5G65685.2	0	UDP-Glycosyltransferase superfamily protein
MSTRG.22704	-1.39589	7.53981e-06	Os04g0591300	LOC_Os04g50176	AT2G35200.1	0	0
MSTRG.1025	1.56409	7.71455e-06
MSTRG.9558	1.18704	7.71455e-06	Os11g0706600	LOC_Os11g47944	AT5G02140.1	0	Pathogenesis-related thaumatin superfamily protein
MSTRG.31637	1.04247	7.82002e-06	Os07g0617700	LOC_Os07g42590	AT4G33160.1	0	F-box family protein
MSTRG.25848	-1.0335	7.9504e-06	Os05g0517200	LOC_Os05g44100	AT1G06410.1	ATTPS7,ATTPSA,TPS7	trehalose-phosphatase/synthase 7
MSTRG.12077	2.00314	7.9504e-06	Os02g0143300	LOC_Os02g05050	AT3G20220.1	0	SAUR-like auxin-responsive protein family
MSTRG.32919	-3.20337	7.97754e-06	Os08g0203150	None
MSTRG.24759	1.46005	8.04264e-06	Os05g0344400	LOC_Os05g27790	AT2G38480.1	0	Uncharacterised protein family (UPF0497)
MSTRG.16889	1.00792	8.18602e-06
MSTRG.32243	-1.18635	8.32678e-06	Os07g0695400	LOC_Os07g49480	AT2G22560.1	0	Kinase interacting (KIP1-like) family protein
MSTRG.17539	-3.45613	8.37622e-06
MSTRG.29528	2.10943	8.54525e-06	Os06g0718300	LOC_Os06g50410	AT1G20180.1	0	Protein of unknown function (DUF677)
MSTRG.25094	-1.53973	8.60457e-06
MSTRG.7636	-1.87508	8.60522e-06	Os11g0168600	LOC_Os11g06780	AT5G42440.1	0	Protein kinase superfamily protein
MSTRG.25530	1.24113	8.62486e-06	Os05g0475700	LOC_Os05g39800	AT2G30300.1	0	Major facilitator superfamily protein
MSTRG.20395	-1.52171	8.85964e-06	Os04g0115900	LOC_Os04g02560	0	0	0
MSTRG.35311	2.10184	9.02678e-06	Os09g0331100	LOC_Os09g16200	AT3G09550.1	0	Ankyrin repeat family protein
MSTRG.32819	-1.54757	9.18782e-06	Os08g0187800	LOC_Os08g08840	AT1G61800.1	ATGPT2,GPT2	glucose-6-phosphate/phosphate translocator 2
MSTRG.3189	-3.52379	9.39454e-06	Os01g0716450	None
MSTRG.31652	1.25463	9.42235e-06	Os07g0617100	LOC_Os07g42520	AT1G55210.1	0	Disease resistance-responsive (dirigent-like protein) family protein
MSTRG.9641	1.00556	9.42442e-06	Os12g0106600	LOC_Os12g01580	AT2G38330.1	0	MATE efflux family protein
MSTRG.1133	-1.84954	9.45403e-06	Os01g0249700	LOC_Os01g14700	0	0	0
MSTRG.21655	1.09167	9.51972e-06	Os04g0445000	LOC_Os04g36740	AT3G02850.1	SKOR	STELAR K+ outward rectifier
MSTRG.30057	1.26677	9.64861e-06	Os07g0191650	None
MSTRG.11607	1.05413	9.84765e-06	Os12g0630600	LOC_Os12g43510	0	0	0
MSTRG.15623	-1.16541	9.97694e-06
MSTRG.22026	1.62832	1.00376e-05	Os04g0490866	None
MSTRG.1049	-5.22376	1.00376e-05	Os01g0237000	LOC_Os01g13560	AT1G03700.1	0	Uncharacterised protein family (UPF0497)
MSTRG.10481	2.06829	1.00376e-05
MSTRG.32918	-1.75499	1.00376e-05
MSTRG.9060	-2.05941	1.02242e-05	Os11g0591000	LOC_Os11g37880	AT3G46530.1	RPP13	NB-ARC domain-containing disease resistance protein
MSTRG.6745	-1.1884	1.02242e-05	Os10g0532300	LOC_Os10g38870	AT1G01490.2	0	Heavy metal transport/detoxification superfamily protein
MSTRG.33185	1.07287	1.03188e-05	Os08g0265500	LOC_Os08g16480	AT4G30490.1	0	AFG1-like ATPase family protein
MSTRG.34485	-1.08785	1.03271e-05	Os08g0535800	LOC_Os08g42400	AT5G13180.1	ANAC083,NAC083,VNI2	NAC domain containing protein 83
MSTRG.35482	-2.01407	1.04518e-05	Os09g0376800	LOC_Os09g20990	AT1G60140.1	ATTPS10,TPS10	trehalose phosphate synthase
MSTRG.27991	1.12606	1.07544e-05	Os06g0364500	LOC_Os06g25950	AT1G11915.1	0	0
MSTRG.1054	1.54157	1.09537e-05	Os01g0239300	LOC_Os01g13780	0	0	0
MSTRG.26164	-1.48383	1.09893e-05
MSTRG.32717	1.40565	1.1129e-05	Os08g0171700	LOC_Os08g07490	0	0	0
MSTRG.20367	-2.42999	1.12787e-05	Os04g0111100	LOC_Os04g02030	AT3G14460.1	0	LRR and NB-ARC domains-containing disease resistance protein
MSTRG.22247	-2.11811	1.13508e-05	Os04g0523812	None
MSTRG.710	-3.22673	1.1414e-05	Os01g0187600	LOC_Os01g09260	AT4G29740.2	ATCKX4,CKX4	cytokinin oxidase 4
MSTRG.14475	-1.61583	1.14277e-05	Os02g0656600	LOC_Os02g43940	AT2G44940.1	0	Integrase-type DNA-binding superfamily protein
MSTRG.31830	-1.97866	1.15321e-05	Os07g0643400	LOC_Os07g44890	AT5G23530.1	AtCXE18,CXE18	carboxyesterase 18
MSTRG.3244	-1.20735	1.15321e-05	Os01g0723600	LOC_Os01g52530	AT1G10700.1	PRS3	phosphoribosyl pyrophosphate (PRPP) synthase 3
MSTRG.4902	-4.06469	1.18149e-05	Os01g0947000	LOC_Os01g71860	AT4G16260.1	0	Glycosyl hydrolase superfamily protein
MSTRG.33134	1.1268	1.18313e-05	Os08g0249100	LOC_Os08g15060	AT5G57670.2	0	Protein kinase superfamily protein
MSTRG.36883	-1.11996	1.18468e-05	Os09g0572400	LOC_Os09g39910	AT5G60790.1	ATGCN1,GCN1	ABC transporter family protein
MSTRG.14443	1.47466	1.19012e-05	Os02g0651200	LOC_Os02g43490	0	0	0
MSTRG.7050	-1.6145	1.19047e-05	Os10g0567000	LOC_Os10g41749	AT2G41705.1	0	camphor resistance CrcB family protein
MSTRG.23291	-2.5531	1.19581e-05	Os04g0664800	LOC_Os04g56920	AT1G55120.1	AtcwINV3,ATFRUCT5,FRUCT5	beta-fructofuranosidase 5
MSTRG.19624	-1.80803	1.23999e-05	Os03g0776900	LOC_Os03g56540	AT5G03030.1	0	Chaperone DnaJ-domain superfamily protein
MSTRG.30035	1.33387	1.2587e-05	Os07g0187400	LOC_Os07g08970	AT3G10420.2	0	P-loop containing nucleoside triphosphate hydrolases superfamily protein
MSTRG.17940	-1.31019	1.25937e-05
MSTRG.16607	-1.88059	1.2613e-05	Os03g0188200	LOC_Os03g08920	AT3G05200.1	ATL6	RING/U-box superfamily protein
MSTRG.16382	1.30452	1.2613e-05	Os03g0161900	LOC_Os03g06630	AT3G22830.1	AT-HSFA6B,HSFA6B	heat shock transcription factor A6B
MSTRG.18802	-1.76742	1.27215e-05
MSTRG.13236	1.18872	1.27626e-05	Os02g0327700	LOC_Os02g22190	AT3G18180.1	0	Glycosyltransferase family 61 protein
MSTRG.16408	-1.41424	1.30199e-05	Os03g0167550	None
MSTRG.13623	1.62575	1.3028e-05
MSTRG.11177	-1.20187	1.34617e-05	Os12g0562400	LOC_Os12g37560	AT2G40116.1	0	Phosphoinositide-specific phospholipase C family protein
MSTRG.33825	-2.16083	1.36147e-05	Os08g0431700	LOC_Os08g33479	0	0	0
MSTRG.34175	-1.47577	1.38307e-05	Os08g0490000	LOC_Os08g38210	AT1G69010.1	BIM2	BES1-interacting Myc-like protein 2
MSTRG.19338	-1.02768	1.38778e-05
MSTRG.8198	-1.19881	1.39449e-05	Os11g0296500	LOC_Os11g19100	AT3G43590.1	0	zinc knuckle (CCHC-type) family protein
MSTRG.35295	-1.62254	1.42003e-05	Os09g0327400	LOC_Os09g15820	AT5G66530.1	0	Galactose mutarotase-like superfamily protein
MSTRG.1300	-3.86453	1.42485e-05	Os01g0276900	LOC_Os01g16980	0	0	0
MSTRG.17165	-1.00221	1.45369e-05	Os03g0269900	LOC_Os03g16334	AT2G37730.1	0	Protein of unknown function (DUF604)
MSTRG.25346	-1.18613	1.50936e-05	Os05g0443400	LOC_Os05g37130	AT2G27500.1	0	Glycosyl hydrolase superfamily protein
MSTRG.13637	-1.15878	1.52543e-05	Os02g0527200	LOC_Os02g32580	AT2G27830.1	0	0
MSTRG.5002	-2.73404	1.5376e-05	Os01g0963000	LOC_Os01g73200	AT1G71695.1	0	Peroxidase superfamily protein
MSTRG.30705	1.3571	1.54327e-05	Os07g0469200	LOC_Os07g28614	AT1G33055.1	0	0
MSTRG.11612	-1.4807	1.55168e-05	Os12g0634500	LOC_Os12g43790	AT3G30530.1	ATBZIP42,bZIP42	basic leucine-zipper 42
MSTRG.28199	2.31467	1.55923e-05
MSTRG.13590	1.13817	1.57649e-05	Os02g0519700	LOC_Os02g32009	0	0	0
MSTRG.32063	-1.37631	1.59326e-05	Os07g0672600	LOC_Os07g47540	AT1G53890.1	0	Protein of unknown function (DUF567)
MSTRG.1377	-1.94172	1.61874e-05	Os01g0292200	LOC_Os01g18800	AT3G17510.1	CIPK1,SnRK3.16	CBL-interacting protein kinase 1
MSTRG.5612	-2.03822	1.63976e-05	Os10g0205300	LOC_Os10g13810	AT1G27600.2	I9H,IRX9-L	Nucleotide-diphospho-sugar transferases superfamily protein
MSTRG.16886	-3.66017	1.64107e-05
MSTRG.28970	-2.16167	1.64107e-05	Os06g0661766	LOC_Os06g45090	AT3G02555.1	0	0
MSTRG.26026	-1.18948	1.65215e-05	Os05g0549232	None
MSTRG.23182	-1.70821	1.68403e-05	Os04g0649500	LOC_Os04g55600	0	0	0
MSTRG.34286	2.00248	1.72489e-05
MSTRG.25691	-1.63467	1.72489e-05
MSTRG.11167	12.8032	1.76576e-05	Os12g0560900	LOC_Os12g37410	AT3G62420.1	ATBZIP53,BZIP53	basic region/leucine zipper motif 53
MSTRG.22966	-1.12035	1.84923e-05	Os04g0623300	LOC_Os04g53190	AT2G43020.1	ATPAO2,PAO2	polyamine oxidase 2
MSTRG.25611	-2.06716	1.8564e-05
MSTRG.31065	-2.18653	1.86568e-05	Os07g0537200	LOC_Os07g35280	AT4G23180.1	CRK10,RLK4	cysteine-rich RLK (RECEPTOR-like protein kinase) 10
MSTRG.8704	1.01376	1.86568e-05
MSTRG.27108	-1.59015	1.884e-05
MSTRG.19986	-3.51676	1.884e-05	Os03g0820300	LOC_Os03g60560	AT5G59820.1	RHL41,ZAT12	C2H2-type zinc finger family protein
MSTRG.31196	-1.55209	1.88427e-05	Os07g0556200	LOC_Os07g37030	AT4G03280.1	PETC,PGR1	photosynthetic electron transfer C
MSTRG.2122	-1.88045	1.9204e-05	Os01g0552050	None
MSTRG.3196	-1.00042	1.92075e-05	Os01g0718300	LOC_Os01g52050	AT4G39400.1	ATBRI1,BIN1,BRI1,CBB2,DWF2	Leucine-rich receptor-like protein kinase family protein
MSTRG.779	-2.92786	1.94054e-05	Os01g0201100	LOC_Os01g10440	AT3G15350.1	0	Core-2/I-branching beta-1,6-N-acetylglucosaminyltransferase family protein
MSTRG.19165	-2.58994	1.96447e-05	Os03g0718800	LOC_Os03g50960	AT4G12470.1	AZI1	azelaic acid induced 1
MSTRG.23369	-1.16111	1.98672e-05	Os04g0671100	LOC_Os04g57540	AT2G37250.1	ADK,ATPADK1	adenosine kinase
MSTRG.27201	-1.90365	1.99382e-05
MSTRG.33572	1.34129	1.9963e-05	Os08g0376600	LOC_Os08g28890	AT5G46080.1	0	Protein kinase superfamily protein
MSTRG.26924	-1.63252	2.0005e-05
MSTRG.26012	-2.83588	2.01487e-05	Os05g0541000	None
MSTRG.28793	-1.56789	2.03775e-05
MSTRG.36256	-1.29487	2.04892e-05	Os09g0494600	LOC_Os09g32100	AT5G10580.1	0	Protein of unknown function, DUF599
MSTRG.17166	-1.20285	2.08528e-05	Os03g0269950	None
MSTRG.21263	2.70818	2.0916e-05	Os04g0383100	LOC_Os04g31430	0	0	0
MSTRG.33374	-1.56278	2.09385e-05
MSTRG.16939	-2.60755	2.12906e-05	Os03g0241900	LOC_Os03g13840	AT3G51250.1	0	Senescence/dehydration-associated protein-related
MSTRG.28651	1.15041	2.13661e-05	Os06g0610800	LOC_Os06g40818	AT5G10770.1	0	Eukaryotic aspartyl protease family protein
MSTRG.3359	-1.67382	2.13661e-05	Os01g0739200	LOC_Os01g53710	AT2G35680.1	0	Phosphotyrosine protein phosphatases superfamily protein
MSTRG.29524	1.11912	2.13661e-05	Os06g0717200	LOC_Os06g50340	AT1G75820.1	ATCLV1,CLV1,FAS3,FLO5	Leucine-rich receptor-like protein kinase family protein
MSTRG.4996	-1.11997	2.14303e-05	Os01g0960200	LOC_Os01g72970	AT1G77500.1	0	Protein of unknown function (DUF630 and DUF632)
MSTRG.3992	-1.73239	2.17843e-05	Os01g0826400	LOC_Os01g61080	AT5G07100.1	WRKY26	WRKY DNA-binding protein 26
MSTRG.413	1.86924	2.1833e-05	Os01g0155800	LOC_Os01g06310	0	0	0
MSTRG.19250	-1.88218	2.18885e-05	Os03g0726500	LOC_Os03g51650	AT2G36630.1	0	Sulfite exporter TauE/SafE family protein
MSTRG.18781	-2.93227	2.20105e-05	Os03g0656850	None
MSTRG.2641	-1.97346	2.23825e-05
MSTRG.2780	-1.03699	2.26041e-05	Os01g0658900	LOC_Os01g46970	AT2G46270.1	GBF3	G-box binding factor 3
MSTRG.13930	-2.33335	2.27125e-05
MSTRG.34027	-1.68552	2.34705e-05
MSTRG.5448	1.46093	2.44356e-05	Os10g0163040	LOC_Os10g07978	AT3G07040.1	RPM1,RPS3	NB-ARC domain-containing disease resistance protein
MSTRG.29058	-1.65446	2.48638e-05	Os06g0674000	None
MSTRG.13933	1.79626	2.50955e-05	Os02g0575800	LOC_Os02g36600	AT5G15140.1	0	Galactose mutarotase-like superfamily protein
MSTRG.11916	1.14854	2.5216e-05	Os02g0125400	LOC_Os02g03294	AT2G44740.1	CYCP4;1	cyclin p4;1
MSTRG.11286	1.09817	2.53427e-05	Os12g0571600	LOC_Os12g38350	0	0	0
MSTRG.32795	1.07184	2.59049e-05	Os08g0185701	None
MSTRG.7967	-1.92271	2.61057e-05	Os11g0227200	LOC_Os11g12000	AT3G07040.1	RPM1,RPS3	NB-ARC domain-containing disease resistance protein
MSTRG.29356	1.96393	2.65265e-05	Os06g0710001	None
MSTRG.15242	-4.78776	2.65352e-05	Os02g0764700	LOC_Os02g52670	AT2G33710.2	0	Integrase-type DNA-binding superfamily protein
MSTRG.5369	1.32976	2.71746e-05
MSTRG.2765	-1.08035	2.74227e-05	Os01g0656200	LOC_Os01g46760	AT2G29380.1	HAI3	highly ABA-induced PP2C gene 3
MSTRG.128	-1.15524	2.8143e-05	Os01g0118300	LOC_Os01g02890	AT1G15110.1	0	phosphatidyl serine synthase family protein
MSTRG.6529	1.19457	2.88282e-05	Os10g0496000	LOC_Os10g35300	AT4G00940.1	0	Dof-type zinc finger DNA-binding family protein
MSTRG.7398	-1.15354	2.89026e-05	Os11g0133300	LOC_Os11g03860	AT1G11410.1	0	S-locus lectin protein kinase family protein
MSTRG.13806	1.5944	3.01968e-05	Os02g0554800	LOC_Os02g34930	0	0	0
MSTRG.21339	-1.58832	3.0338e-05	Os04g0398000	LOC_Os04g32620	AT5G61890.1	0	Integrase-type DNA-binding superfamily protein
MSTRG.29201	-2.29974	3.05176e-05	Os06g0694200	LOC_Os06g47910	AT1G28600.1	0	GDSL-like Lipase/Acylhydrolase superfamily protein
MSTRG.20839	-1.18892	3.09948e-05	Os04g0244800	LOC_Os04g17100	AT5G66110.1	0	Heavy metal transport/detoxification superfamily protein
MSTRG.27330	-1.70027	3.14678e-05	Os06g0220500	LOC_Os06g11720	AT1G22340.1	AtUGT85A7,UGT85A7	UDP-glucosyl transferase 85A7
MSTRG.25720	-1.20351	3.14678e-05	Os05g0498400	LOC_Os05g41900	AT1G54290.1	0	Translation initiation factor SUI1 family protein
MSTRG.982	2.09911	3.16755e-05	Os01g0226600	LOC_Os01g12680	AT5G24030.1	SLAH3	SLAC1 homologue 3
MSTRG.29852	-1.22398	3.26915e-05
MSTRG.33289	-1.39647	3.34174e-05	Os08g0297800	LOC_Os08g20130	AT3G45070.1	0	P-loop containing nucleoside triphosphate hydrolases superfamily protein
MSTRG.33666	-2.7612	3.35891e-05	Os08g0402001	None
MSTRG.4260	-2.91647	3.4413e-05	Os01g0863300	LOC_Os01g64360	AT2G38090.1	0	Duplicated homeodomain-like superfamily protein
MSTRG.1524	2.12991	3.46741e-05	Os01g0318202	None
MSTRG.25775	-1.39007	3.5144e-05	Os05g0506000	LOC_Os05g43040	AT1G04770.1	0	Tetratricopeptide repeat (TPR)-like superfamily protein
MSTRG.16707	1.5325	3.55165e-05	Os03g0206700	LOC_Os03g10880	AT5G67385.1	0	Phototropic-responsive NPH3 family protein
MSTRG.2821	-1.02451	3.56899e-05	Os01g0664200	LOC_Os01g47470	AT3G59110.1	0	Protein kinase superfamily protein
MSTRG.9899	-1.05554	3.59464e-05	Os12g0139400	LOC_Os12g04500	AT3G57040.1	ARR9,ATRR4	response regulator 9
MSTRG.18606	1.33064	3.62849e-05	Os03g0619875	LOC_Os03g42259	0	0	0
MSTRG.20652	-3.62181	3.63787e-05	Os04g0182225	None
MSTRG.31374	-2.85418	3.66447e-05	Os07g0578333	LOC_Os07g39030	0	0	0
MSTRG.27604	1.25206	3.68891e-05	Os06g0274300	LOC_Os06g16300	AT5G16000.1	NIK1	NSP-interacting kinase 1
MSTRG.13594	-1.36503	3.70836e-05	Os02g0520100	LOC_Os02g32060	AT1G12880.1	atnudt12,NUDT12	nudix hydrolase homolog 12
MSTRG.29243	-1.92542	3.70836e-05	LOC_Os06g48520
MSTRG.23457	-1.33766	3.71306e-05	Os04g0683900	LOC_Os04g58730	AT2G45850.1	0	AT hook motif DNA-binding family protein
MSTRG.25729	-1.02265	3.7366e-05	Os05g0500200	LOC_Os05g42070	AT4G34131.1	UGT73B3	UDP-glucosyl transferase 73B3
MSTRG.7649	-1.13662	3.74777e-05	Os11g0170300	LOC_Os11g06930	AT3G52950.1	0	CBS / octicosapeptide/Phox/Bemp1 (PB1) domains-containing protein
MSTRG.22309	-1.4258	3.76016e-05	Os04g0531100	LOC_Os04g44870	AT1G63220.1	0	Calcium-dependent lipid-binding (CaLB domain) family protein
MSTRG.15625	-1.5067	3.78081e-05	Os02g0814600	LOC_Os02g56950	AT5G44010.1	0	0
MSTRG.3767	-3.23312	3.7926e-05	Os01g0795600	LOC_Os01g58310	0	0	0
MSTRG.15588	-2.56283	3.79905e-05
MSTRG.23914	1.06776	3.82964e-05	Os05g0147300	LOC_Os05g05460	AT3G24110.1	0	Calcium-binding EF-hand family protein
MSTRG.23293	-2.41801	3.83091e-05	Os04g0664900	LOC_Os04g56930	AT1G55120.1	AtcwINV3,ATFRUCT5,FRUCT5	beta-fructofuranosidase 5
MSTRG.21264	1.48836	3.8689e-05	Os04g0384000	LOC_Os04g31484	0	0	0
MSTRG.23040	-1.6205	3.90893e-05	Os04g0630400	LOC_Os04g53810	AT1G61720.1	BAN	NAD(P)-binding Rossmann-fold superfamily protein
MSTRG.11547	-1.73556	4.01488e-05
MSTRG.27595	1.81457	4.03865e-05	LOC_Os06g16160
MSTRG.11458	-1.20715	4.08853e-05	Os12g0610300	LOC_Os12g41660	AT3G12970.1	0	0
MSTRG.19478	-1.79126	4.17297e-05	Os03g0758300	LOC_Os03g55100	AT5G15410.1	ATCNGC2,CNGC2,DND1	Cyclic nucleotide-regulated ion channel family protein
MSTRG.33686	-3.23226	4.17363e-05	Os08g0404900	LOC_Os08g31280	AT2G16050.1	0	Cysteine/Histidine-rich C1 domain family protein
MSTRG.16051	-1.08453	4.23602e-05	Os03g0126000	LOC_Os03g03450	AT5G17990.1	pat1,TRP1	tryptophan biosynthesis 1
MSTRG.29800	-1.16636	4.30693e-05	Os07g0150700	LOC_Os07g05620	AT1G30270.1	ATCIPK23,CIPK23,LKS1,SnRK3.23	CBL-interacting protein kinase 23
MSTRG.31093	-1.96687	4.30856e-05
MSTRG.23638	-1.11628	4.31561e-05	Os05g0110900	LOC_Os05g02020	AT1G07570.2	APK1,APK1A	Protein kinase superfamily protein
MSTRG.36159	-3.36819	4.33922e-05	Os09g0491100	LOC_Os09g31430	AT2G44480.1	BGLU17	beta glucosidase 17
MSTRG.35652	1.4558	4.39798e-05	Os09g0412300	LOC_Os09g24580	AT3G29000.1	0	Calcium-binding EF-hand family protein
MSTRG.29277	-3.06507	4.44213e-05	Os06g0701700	LOC_Os06g48810	AT4G10310.1	ATHKT1,HKT1	high-affinity K+ transporter 1
MSTRG.22693	-3.22683	4.50256e-05
MSTRG.14906	-1.24145	4.52767e-05	Os02g0720450	None
MSTRG.6811	-2.33551	4.52767e-05
MSTRG.23731	-1.34585	4.53164e-05	Os05g0119000	LOC_Os05g02750	AT2G37330.1	ALS3	aluminum sensitive 3
MSTRG.6321	-1.52045	4.54004e-05	Os10g0469700	LOC_Os10g33140	AT2G34930.1	0	disease resistance family protein / LRR family protein
MSTRG.18315	-1.01627	4.56156e-05	LOC_Os03g35340
MSTRG.32556	1.07016	4.56948e-05	Os08g0148300	LOC_Os08g05290	AT5G61480.1	PXY	Leucine-rich repeat protein kinase family protein
MSTRG.22355	-1.71165	4.60656e-05	Os04g0538400	LOC_Os04g45520	AT3G43660.1	0	Vacuolar iron transporter (VIT) family protein
MSTRG.13753	1.24246	4.7614e-05
MSTRG.29231	-1.051	4.79069e-05	Os06g0698300	LOC_Os06g48300	AT4G31750.1	WIN2	HOPW1-1-interacting 2
MSTRG.4182	-1.09136	4.86947e-05
MSTRG.11981	-1.11462	4.9937e-05	Os02g0133000	LOC_Os02g04010	AT5G45190.2	0	Cyclin family protein
MSTRG.6898	-1.76048	5.10018e-05	LOC_Os10g40260
MSTRG.6785	-1.78148	5.15331e-05	Os10g0530900	LOC_Os10g38740	AT1G10370.1	ATGSTU17,ERD9,GST30,GST30B	Glutathione S-transferase family protein
MSTRG.23363	-2.76133	5.17094e-05	Os04g0677300	LOC_Os04g58090	AT5G36970.1	NHL25	NDR1/HIN1-like 25
MSTRG.9758	1.96667	5.21407e-05	Os12g0120100	LOC_Os12g02720	AT2G38640.1	0	Protein of unknown function (DUF567)
MSTRG.35895	1.85845	5.22822e-05	Os09g0447300	LOC_Os09g27500	AT2G45550.1	CYP76C4	cytochrome P450, family 76, subfamily C, polypeptide 4
MSTRG.6660	-1.26302	5.36101e-05	Os10g0521100	LOC_Os10g37670	AT2G31200.1	ADF6,ATADF6	actin depolymerizing factor 6
MSTRG.3524	-3.32368	5.51175e-05	Os01g0760000	LOC_Os01g55510	AT1G52240.2	ATROPGEF11,PIRF1,ROPGEF11	RHO guanyl-nucleotide exchange factor 11
MSTRG.32062	-1.24861	5.55528e-05	Os07g0672566	None
MSTRG.13689	1.59743	5.56906e-05	Os02g0541500	LOC_Os02g33720	AT3G10910.1	0	RING/U-box superfamily protein
MSTRG.21357	1.57377	5.60544e-05
MSTRG.25947	-3.1802	5.62213e-05	Os05g0531000	LOC_Os05g45440	0	0	0
MSTRG.27606	1.39333	5.76311e-05
MSTRG.35802	1.55675	5.81424e-05	Os09g0433800	LOC_Os09g26370	AT1G19200.1	0	Protein of unknown function (DUF581)
MSTRG.16185	-1.64454	5.82502e-05	Os03g0141200	LOC_Os03g04770	AT3G23920.1	BAM1,BMY7,TR-BAMY	beta-amylase 1
MSTRG.27202	-3.58838	5.89063e-05	Os06g0200800	LOC_Os06g09980	0	0	0
MSTRG.263	-2.14194	5.90862e-05	Os01g0132000	LOC_Os01g04050	0	0	0
MSTRG.8656	-1.00521	5.9295e-05
MSTRG.28913	-2.98057	5.94332e-05	Os06g0650900	LOC_Os06g44160	AT1G80920.1	J8	Chaperone DnaJ-domain superfamily protein
MSTRG.4396	-1.81548	5.96441e-05	Os01g0888900	LOC_Os01g66544	AT2G26520.1	0	0
MSTRG.26069	-1.79251	6.03815e-05	Os05g0545400	LOC_Os05g46760	AT5G55090.1	MAPKKK15	mitogen-activated protein kinase kinase kinase 15
MSTRG.22024	-1.30852	6.09424e-05	Os04g0494800	LOC_Os04g41740	AT5G25460.1	0	Protein of unknown function, DUF642
MSTRG.35444	-1.05499	6.09424e-05	Os09g0365900	LOC_Os09g20090	AT4G39830.1	0	Cupredoxin superfamily protein
MSTRG.1000	-3.70144	6.17712e-05	Os01g0229800	LOC_Os01g12940	AT4G28940.1	0	Phosphorylase superfamily protein
MSTRG.22200	1.03973	6.39134e-05	Os04g0515400	LOC_Os04g43550	AT3G25400.1	0	0
MSTRG.8954	-1.38831	6.39905e-05	Os11g0570000	LOC_Os11g36200	AT5G20480.1	EFR	EF-TU receptor
MSTRG.9830	-1.82789	6.4007e-05	Os12g0131400	LOC_Os12g03740	AT2G02360.1	AtPP2-B10,PP2-B10	phloem protein 2-B10
MSTRG.9674	1.31853	6.46681e-05
MSTRG.2972	-1.12237	6.48465e-05	Os01g0686300	LOC_Os01g49240	AT4G15480.1	UGT84A1	UDP-Glycosyltransferase superfamily protein
MSTRG.7105	1.36908	6.58133e-05
MSTRG.29516	1.48323	6.61499e-05	Os07g0107100	LOC_Os07g01620	AT5G42510.1	0	Disease resistance-responsive (dirigent-like protein) family protein
MSTRG.11872	1.11395	6.82014e-05	Os02g0120600	LOC_Os02g02830	AT1G64230.1	UBC28	ubiquitin-conjugating enzyme 28
MSTRG.2476	-1.76623	6.86823e-05	Os01g0613800	LOC_Os01g42790	AT3G49340.1	0	Cysteine proteinases superfamily protein
MSTRG.4122	-1.7961	6.91496e-05	Os01g0853000	LOC_Os01g63410	AT3G09050.1	0	0
MSTRG.32825	-2.96238	7.00595e-05
MSTRG.12998	-2.0147	7.23802e-05
MSTRG.33850	1.40573	7.25615e-05	Os08g0438801	None
MSTRG.17463	-1.66385	7.34473e-05	Os03g0305150	None
MSTRG.16601	-1.26726	7.40131e-05
MSTRG.31509	-1.82665	7.43503e-05	Os07g0597200	LOC_Os07g40630	AT1G74360.1	0	Leucine-rich repeat protein kinase family protein
MSTRG.2685	-1.2925	7.56578e-05	Os01g0647000	LOC_Os01g45900	AT5G19970.1	0	0
MSTRG.3066	-2.45377	7.85105e-05	Os01g0699400	LOC_Os01g50400	AT4G26890.1	MAPKKK16	mitogen-activated protein kinase kinase kinase 16
MSTRG.5003	1.80056	7.85267e-05
MSTRG.10526	-2.94697	7.86366e-05
MSTRG.12480	-1.40908	7.87839e-05	Os02g0194100	LOC_Os02g10070	AT2G44350.1	ATCS,CSY4	Citrate synthase family protein
MSTRG.21850	-1.60587	7.96511e-05
MSTRG.704	-1.39998	8.05901e-05	Os01g0194300	LOC_Os01g09800	AT1G64280.1	ATNPR1,NIM1,NPR1,SAI1	regulatory protein (NPR1)
MSTRG.29894	-1.20641	8.06069e-05	Os07g0164700	LOC_Os07g07030	0	0	0
MSTRG.18258	-2.22664	8.23828e-05	Os03g0439000	LOC_Os03g32420	0	0	0
MSTRG.1119	-3.03515	8.24171e-05	Os01g0248000	LOC_Os01g14540	AT1G11925.1	0	Stigma-specific Stig1 family protein
MSTRG.15343	-1.67568	8.28451e-05	Os02g0777800	LOC_Os02g53750	AT2G05940.1	0	Protein kinase superfamily protein
MSTRG.31640	-1.30774	8.29152e-05
MSTRG.5629	-1.61598	8.59179e-05	Os10g0208500	LOC_Os10g14180	AT3G63290.1	0	2-oxoglutarate (2OG) and Fe(II)-dependent oxygenase superfamily protein
MSTRG.15048	-1.93754	8.59552e-05	Os02g0736900	LOC_Os02g50374	0	0	0
MSTRG.23317	-1.75191	8.69363e-05	Os04g0667300	None
MSTRG.6847	-1.70914	8.87406e-05	Os10g0542400	LOC_Os10g39640	AT3G45970.1	ATEXLA1,ATEXPL1,ATHEXP BETA 2.1,EXLA1,EXPL1	expansin-like A1
MSTRG.4523	1.85275	8.90148e-05	Os01g0898500	LOC_Os01g67310	AT2G26560.1	PLA IIA,PLA2A,PLP2	phospholipase A 2A
MSTRG.14316	-2.46825	9.00409e-05	Os02g0629000	LOC_Os02g41840	AT3G45210.1	0	Protein of unknown function, DUF584
MSTRG.30042	1.65904	9.17102e-05	Os07g0190800	LOC_Os07g09310	AT5G39950.1	ATH2,ATTRX2,ATTRXH2,TRX2,TRXH2	thioredoxin 2
MSTRG.8520	-2.09748	9.31434e-05	Os11g0443700	LOC_Os11g25700	AT5G06060.1	0	NAD(P)-binding Rossmann-fold superfamily protein
MSTRG.12711	-1.05577	9.55954e-05	LOC_Os02g13300
MSTRG.35192	1.68863	9.55954e-05	Os09g0306232	None
MSTRG.11313	1.22567	9.56049e-05	Os12g0580600	LOC_Os12g39100	AT5G67390.2	0	0
MSTRG.29036	1.56253	9.69289e-05	Os06g0671150	LOC_Os06g45950	AT1G79130.1	0	SAUR-like auxin-responsive protein family
MSTRG.35386	-1.3429	9.75256e-05
MSTRG.8642	-2.26513	9.76726e-05
MSTRG.32999	-1.98972	9.83916e-05
MSTRG.34486	-1.27915	9.8746e-05	Os08g0535900	None
MSTRG.11725	1.43071	9.87628e-05	Os02g0103500	None
MSTRG.16813	-1.24572	0.000100199	LOC_Os03g12860
MSTRG.35492	1.18407	0.000100474
MSTRG.34705	-2.02961	0.000100532	Os08g0560000	LOC_Os08g44590	AT2G36690.1	0	2-oxoglutarate (2OG) and Fe(II)-dependent oxygenase superfamily protein
MSTRG.32211	-1.42759	0.000100705	Os07g0691300	LOC_Os07g49114	AT3G10985.1	ATWI-12,SAG20,WI12	senescence associated gene 20
MSTRG.25320	-2.33052	0.000101344	Os05g0438600	LOC_Os05g36270	AT1G43670.1	0	Inositol monophosphatase family protein
MSTRG.24573	-1.3665	0.000102287
MSTRG.12648	1.05382	0.000102704
MSTRG.24058	-2.90201	0.000103947	Os05g0163900	LOC_Os05g07120	AT2G40200.1	0	basic helix-loop-helix (bHLH) DNA-binding superfamily protein
MSTRG.724	-1.05319	0.000105394
MSTRG.28466	-2.80356	0.000106801	Os06g0574601	None
MSTRG.14542	-1.35224	0.000106841	Os02g0670900	LOC_Os02g44980	AT2G42005.1	0	Transmembrane amino acid transporter family protein
MSTRG.28482	-2.82486	0.000107176	Os06g0579800	LOC_Os06g38160	AT5G03140.1	0	Concanavalin A-like lectin protein kinase family protein
MSTRG.5220	1.41957	0.000108375
MSTRG.18837	-1.14831	0.000108924	Os03g0666850	None
MSTRG.5664	-1.96258	0.000109961	Os10g0326800	LOC_Os10g17940	0	0	0
MSTRG.15698	1.10845	0.000110245	Os03g0100200	None
MSTRG.20613	1.24131	0.000113601	Os04g0174900	LOC_Os04g09540	AT1G52700.1	0	alpha/beta-Hydrolases superfamily protein
MSTRG.19817	-1.13585	0.000114691	Os03g0810100	LOC_Os03g59570	AT5G19040.1	ATIPT5,IPT5	isopentenyltransferase 5
MSTRG.22067	2.02498	0.000115339	Os04g0498101	None
MSTRG.31141	-2.95566	0.000115717	Os07g0544800	LOC_Os07g36080	AT4G21280.1	PSBQ,PSBQ-1,PSBQA	photosystem II subunit QA
MSTRG.17598	1.65379	0.000116418
MSTRG.758	2.11644	0.000116547	Os01g0196300	LOC_Os01g09990	AT5G56960.1	0	basic helix-loop-helix (bHLH) DNA-binding family protein
MSTRG.18125	-2.37455	0.000117408	Os03g0407900	LOC_Os03g29410	AT2G05940.1	0	Protein kinase superfamily protein
MSTRG.24295	-1.62376	0.000117914	Os05g0209000	LOC_Os05g11840	0	0	0
MSTRG.31855	-1.74679	0.000118106	Os07g0646800	LOC_Os07g45260	AT3G06260.1	GATL4	galacturonosyltransferase-like 4
MSTRG.2946	-1.73239	0.000118576	Os01g0685400	LOC_Os01g49160	AT5G57620.1	AtMYB36,MYB36	myb domain protein 36
MSTRG.28690	-2.2219	0.000118576	Os06g0618700	LOC_Os06g41450	AT2G42140.1	0	VQ motif-containing protein
MSTRG.31598	-1.73346	0.000118711
MSTRG.2839	-2.29552	0.000122372	Os01g0670500	None
MSTRG.31071	-1.70877	0.000123226	Os07g0537600	LOC_Os07g35330	AT4G23180.1	CRK10,RLK4	cysteine-rich RLK (RECEPTOR-like protein kinase) 10
MSTRG.26467	-1.0463	0.000123345	Os05g0594700	LOC_Os05g51630	AT4G22120.5	0	ERD (early-responsive to dehydration stress) family protein
MSTRG.6654	-2.5274	0.000124569	Os10g0520100	LOC_Os10g37570	AT2G17030.1	0	F-box family protein with a domain of unknown function (DUF295)
MSTRG.18523	1.17411	0.000126187	Os03g0604566	LOC_Os03g40770	AT5G67390.2	0	0
MSTRG.23807	1.31808	0.000127903
MSTRG.2014	-3.8062	0.000128081	Os01g0532300	LOC_Os01g34790	0	0	0
MSTRG.11178	-1.29065	0.000128257	Os12g0562433	None
MSTRG.1497	-1.47281	0.000128349	Os01g0311800	LOC_Os01g20980	AT4G02330.1	ATPMEPCRB	Plant invertase/pectin methylesterase inhibitor superfamily
MSTRG.4898	-3.4397	0.000129	Os01g0946700	LOC_Os01g71830	AT4G16260.1	0	Glycosyl hydrolase superfamily protein
MSTRG.17027	-1.27657	0.000129184	Os03g0247900	LOC_Os03g14370	AT1G12420.1	ACR8	ACT domain repeat 8
MSTRG.6938	-3.18564	0.000129184	Os10g0554200	LOC_Os10g40600	AT1G12110.1	ATNRT1,B-1,CHL1,CHL1-1,NRT1,NRT1.1	nitrate transporter 1.1
MSTRG.13925	-2.55664	0.000131121	Os02g0575000	LOC_Os02g36530	0	0	0
MSTRG.33518	-1.50419	0.000131282	Os08g0364900	LOC_Os08g27720	AT2G43120.1	0	RmlC-like cupins superfamily protein
MSTRG.10160	-1.55779	0.000131735	Os12g0186600	LOC_Os12g08564
MSTRG.9099	-1.34077	0.000131793	Os11g0599466	None
MSTRG.31184	-1.76278	0.000132519	Os07g0553633	LOC_Os07g36780	AT2G19130.1	0	S-locus lectin protein kinase family protein
MSTRG.22477	-1.07131	0.000133571	Os04g0558400	LOC_Os04g47120	AT1G01710.1	0	Acyl-CoA thioesterase family protein
MSTRG.28762	-1.78168	0.000134674	Os06g0633375	None
MSTRG.32409	1.53268	0.000135206	Os08g0124500	LOC_Os08g03020	AT5G10530.1	0	Concanavalin A-like lectin protein kinase family protein
MSTRG.2025	-1.57425	0.000136082	Os01g0533900	LOC_Os01g34970	AT1G02520.1	PGP11	P-glycoprotein 11
MSTRG.15013	-1.46877	0.000136117	Os02g0733500	LOC_Os02g50060	AT1G18210.1	0	Calcium-binding EF-hand family protein
MSTRG.27465	1.0243	0.000138667	Os06g0238300	LOC_Os06g13100	AT2G04690.1	0	Pyridoxamine 5\'-phosphate oxidase family protein
MSTRG.14821	-1.27485	0.000140777	Os02g0712500	LOC_Os02g48190	AT2G33570.1	0	Domain of unknown function (DUF23)
MSTRG.23518	1.51118	0.000141425	Os04g0690900	None
MSTRG.23771	-1.36505	0.000143152	Os05g0142400	LOC_Os05g05060	0	0	0
MSTRG.5064	-4.20705	0.00014745	Os01g0968300	LOC_Os01g73720	AT3G19430.1	0	late embryogenesis abundant protein-related / LEA protein-related
MSTRG.3975	-1.27823	0.00014745	Os01g0823900	LOC_Os01g60860	AT5G01830.1	0	ARM repeat superfamily protein
MSTRG.28599	-1.55311	0.000149198	Os06g0604200	LOC_Os06g40170	AT3G15730.1	PLD,PLDALPHA1	phospholipase D alpha 1
MSTRG.1463	-1.30756	0.000149198
MSTRG.15327	1.22201	0.000153528	Os02g0776400	LOC_Os02g53620	AT1G54160.1	NF-YA5,NFYA5	nuclear factor Y, subunit A5
MSTRG.19505	-1.22238	0.000153857	Os03g0761100	LOC_Os03g55320	AT4G33920.1	0	Protein phosphatase 2C family protein
MSTRG.35415	-1.17186	0.000154183	Os09g0362500	LOC_Os09g19790	AT4G33090.1	APM1,ATAPM1	aminopeptidase M1
MSTRG.10770	-3.9892	0.000158282	Os12g0455000	LOC_Os12g26960	0	0	0
MSTRG.32525	-2.64504	0.000160495	Os08g0137800	LOC_Os08g04340	AT2G32300.1	UCC1	uclacyanin 1
MSTRG.15431	1.13466	0.000162353
MSTRG.27814	-1.60651	0.000163095	Os06g0318800	None
MSTRG.19035	1.26234	0.000163719	Os03g0702600	LOC_Os03g49560	AT1G36940.1	0	0
MSTRG.27312	-1.34157	0.000164233	Os06g0218300	LOC_Os06g11450	AT3G05200.1	ATL6	RING/U-box superfamily protein
MSTRG.21732	-3.44767	0.000164983	LOC_Os04g38010
MSTRG.11852	1.01642	0.000165758	Os02g0116800	LOC_Os02g02500	AT2G02170.2	0	Remorin family protein
MSTRG.33728	-1.98641	0.000168101	Os08g0414900	None
MSTRG.20551	1.3729	0.000169349	Os04g0162500	LOC_Os04g08060	AT5G03510.1	0	C2H2-type zinc finger family protein
MSTRG.22263	-2.30644	0.000172279	LOC_Os04g44354
MSTRG.23730	1.65187	0.000173552	Os05g0118900	LOC_Os05g02754	0	0	0
MSTRG.4429	1.07937	0.000175727	Os01g0882200	LOC_Os01g65970	AT1G68640.1	PAN	bZIP transcription factor family protein
MSTRG.27745	1.02762	0.000175791	Os06g0298200	LOC_Os06g19444	AT3G07650.1	COL9	CONSTANS-like 9
MSTRG.20324	-3.12726	0.000175853	Os03g0860100	LOC_Os03g64260	AT2G31230.1	ATERF15,ERF15	ethylene-responsive element binding factor 15
MSTRG.20388	-1.25414	0.000177692	Os04g0113100	None
MSTRG.14813	1.13787	0.000177776	Os02g0709600	LOC_Os02g47980	AT5G23100.1	0	Protein of unknown function, DUF617
MSTRG.22027	1.27913	0.00017968	Os04g0490900	LOC_Os04g41350	AT5G49630.1	AAP6	amino acid permease 6
MSTRG.20394	1.08577	0.000181563	Os04g0115500	LOC_Os04g02510	AT1G75710.1	0	C2H2-like zinc finger protein
MSTRG.9242	-1.17065	0.000182383	Os11g0629550	None
MSTRG.36559	-1.42242	0.000184637	Os09g0533400	LOC_Os09g36300	AT5G47040.1	LON2	lon protease 2
MSTRG.15941	-2.02066	0.000186403	Os03g0123800	LOC_Os03g03200	AT2G40095.1	0	Alpha/beta hydrolase related protein
MSTRG.14656	-1.17054	0.000194454	Os02g0685200	LOC_Os02g46030	AT5G17300.1	RVE1	Homeodomain-like superfamily protein
MSTRG.35222	1.05052	0.000195245	Os09g0311600	LOC_Os09g14100	AT4G26090.1	RPS2	NB-ARC domain-containing disease resistance protein
MSTRG.32903	-1.50908	0.000199886	Os08g0201100	LOC_Os08g10100	0	0	0
MSTRG.27168	-1.50192	0.000204271	Os06g0195800	LOC_Os06g09560	AT3G14200.1	0	Chaperone DnaJ-domain superfamily protein
MSTRG.31621	1.14775	0.000206147	Os07g0614700	None
MSTRG.1190	1.01067	0.000206156	Os01g0260800	LOC_Os01g15610	0	0	0
MSTRG.15989	-1.46259	0.000208125	Os03g0113900	LOC_Os03g02280	AT3G15040.1	0	Protein of unknown function, DUF584
MSTRG.5862	-1.25239	0.000209808	Os10g0376200	LOC_Os10g22980	AT1G78230.1	0	Outer arm dynein light chain 1 protein
MSTRG.32355	-1.71675	0.000210707	Os08g0108300	LOC_Os08g01690
MSTRG.12694	1.77611	0.000213163	Os02g0223300	LOC_Os02g13020	AT2G25850.2	PAPS2	poly(A) polymerase 2
MSTRG.17579	1.60751	0.000213248	Os03g0322700	LOC_Os03g20650	AT2G41070.2	ATBZIP12,DPBF4,EEL	Basic-leucine zipper (bZIP) transcription factor family protein
MSTRG.16941	-2.34524	0.000213916
MSTRG.9415	1.15879	0.000213943	Os11g0671000	LOC_Os11g44810	AT1G28330.1	DRM1,DYL1	dormancy-associated protein-like 1
MSTRG.17042	-1.35086	0.000215401	Os03g0250000	LOC_Os03g14590	AT4G38810.2	0	Calcium-binding EF-hand family protein
MSTRG.12613	2.37993	0.000216955	Os02g0213100	LOC_Os02g12150	0	0	0
MSTRG.3788	-1.00249	0.000217117	Os01g0798800	LOC_Os01g58500	AT5G45540.1	0	Protein of unknown function (DUF594)
MSTRG.23668	1.08147	0.000220117	Os05g0119700	LOC_Os05g02820	AT1G65010.1	0	Plant protein of unknown function (DUF827)
MSTRG.13942	2.57231	0.000222827	Os02g0577900	LOC_Os02g36820	0	0	0
MSTRG.18849	1.17368	0.000227621	Os03g0668033	None
MSTRG.3989	1.48455	0.000228507	Os01g0826000	LOC_Os01g61070	AT5G05365.1	0	Heavy metal transport/detoxification superfamily protein
MSTRG.13645	-1.24328	0.000229159	Os02g0527900	LOC_Os02g32620	AT5G03700.1	0	D-mannose binding lectin protein with Apple-like carbohydrate-binding domain
MSTRG.10390	-1.24409	0.000230324	Os12g0235600	LOC_Os12g13295	0	0	0
MSTRG.36284	1.11428	0.000230962	Os09g0500900	LOC_Os09g32470	AT3G25290.1	0	Auxin-responsive family protein
MSTRG.1756	-1.606	0.000230986	Os01g0367400	LOC_Os01g26970	AT2G39080.1	0	NAD(P)-binding Rossmann-fold superfamily protein
MSTRG.3198	-1.59443	0.000232965	Os01g0719300	LOC_Os01g52130	AT5G19600.1	SULTR3;5	sulfate transporter 3;5
MSTRG.27258	-1.97296	0.00023516	Os06g0210000	LOC_Os06g10750	AT1G21890.1	0	nodulin MtN21 /EamA-like transporter family protein
MSTRG.3509	-3.2594	0.000238748	Os01g0758000	LOC_Os01g55320	AT1G06330.1	0	Heavy metal transport/detoxification superfamily protein
MSTRG.11918	1.7571	0.000241355	Os02g0125566	None
MSTRG.887	-1.88502	0.000242348	Os01g0214500	LOC_Os01g11600	AT2G31090.1	0	0
MSTRG.23819	-2.26627	0.000249829	Os05g0127266	None
MSTRG.3542	-2.03287	0.000251827	Os01g0766300	LOC_Os01g56080	0	0	0
MSTRG.11311	-1.07954	0.000253482	Os12g0580500	LOC_Os12g39090	AT2G14850.1	0	0
MSTRG.32094	1.37954	0.000253497
MSTRG.34080	-1.74524	0.000253804	Os08g0478700	LOC_Os08g37370	AT2G22500.1	ATPUMP5,DIC1,UCP5	uncoupling protein 5
MSTRG.28048	2.0452	0.000256178	Os06g0481200	None
MSTRG.15364	-1.0097	0.000261239	Os02g0780700	LOC_Os02g54010	AT3G14075.1	0	Mono-/di-acylglycerol lipase, N-terminal;Lipase, class 3
MSTRG.18962	1.02607	0.000263994	Os03g0685750	None
MSTRG.22941	-1.55984	0.000266329	Os04g0618700	LOC_Os04g52780	AT5G46330.1	FLS2	Leucine-rich receptor-like protein kinase family protein
MSTRG.13179	1.04778	0.000266554	Os02g0316200	LOC_Os02g21110	AT4G03030.1	0	Galactose oxidase/kelch repeat superfamily protein
MSTRG.14989	-1.13594	0.000272195	Os02g0731200	LOC_Os02g49840	AT3G57230.1	AGL16	AGAMOUS-like 16
MSTRG.1769	-2.33859	0.000272941	Os01g0370000	LOC_Os01g27240	AT1G76690.1	ATOPR2,OPR2	12-oxophytodienoate reductase 2
MSTRG.34727	-1.5313	0.000272973	Os08g0562600	LOC_Os08g44850	AT5G23950.1	0	Calcium-dependent lipid-binding (CaLB domain) family protein
MSTRG.9408	-1.56439	0.00027457	Os11g0669100	LOC_Os11g44680	AT5G57580.1	0	Calmodulin-binding protein
MSTRG.34977	-1.1293	0.000274893	Os09g0248900	LOC_Os09g07440
MSTRG.33547	1.07487	0.000285414	Os08g0374000	LOC_Os08g28670	AT1G23120.1	0	Polyketide cyclase/dehydrase and lipid transport superfamily protein
MSTRG.27974	-2.45862	0.000286032	Os06g0356800	LOC_Os06g25010	AT5G24090.1	ATCHIA,CHIA	chitinase A
MSTRG.4107	-2.10408	0.000288798	Os01g0841700	LOC_Os01g62430	AT3G55470.2	0	Calcium-dependent lipid-binding (CaLB domain) family protein
MSTRG.26695	-1.11554	0.000288798	Os06g0131001	None
MSTRG.37001	-1.14647	0.000289583
MSTRG.2570	-2.41054	0.000292494	Os01g0626400	LOC_Os01g43650	AT4G18170.1	ATWRKY28,WRKY28	WRKY DNA-binding protein 28
MSTRG.5590	-1.0723	0.000294188	Os10g0198100	LOC_Os10g12290	0	0	0
MSTRG.23691	-1.55393	0.000294426
MSTRG.493	-1.14167	0.000295423	Os01g0165000	LOC_Os01g07120	AT2G40340.1	AtERF48,DREB2C	Integrase-type DNA-binding superfamily protein
MSTRG.16860	-1.25682	0.000295819	Os03g0218400	LOC_Os03g11900	AT5G26340.1	ATSTP13,MSS1,STP13	Major facilitator superfamily protein
MSTRG.1453	1.34277	0.000305434
MSTRG.32006	-1.96584	0.000308672
MSTRG.31685	-2.0878	0.000311966	Os07g0624100	LOC_Os07g43120
MSTRG.4931	1.96723	0.000312336	Os01g0950200	None
MSTRG.15205	1.34955	0.000313074	Os02g0759900	LOC_Os02g52260	AT4G38100.1	0	0
MSTRG.33727	-1.73689	0.000316321	Os08g0414700	LOC_Os08g31980	AT1G60140.1	ATTPS10,TPS10	trehalose phosphate synthase
MSTRG.16606	-1.91565	0.000317457	Os03g0188100	LOC_Os03g08900	AT5G65380.1	0	MATE efflux family protein
MSTRG.18780	-1.6472	0.000317508	Os03g0656800	LOC_Os03g45390	AT2G19440.1	0	O-Glycosyl hydrolases family 17 protein
MSTRG.28972	1.44272	0.000318351	Os06g0661500	LOC_Os06g45060	AT1G78890.1	0	0
MSTRG.26642	-1.13259	0.000318917	Os06g0125000	LOC_Os06g03500	AT5G35450.1	0	Disease resistance protein (CC-NBS-LRR class) family
MSTRG.31069	-1.34664	0.000321376	Os07g0537500	LOC_Os07g35310	AT4G05200.1	CRK25	cysteine-rich RLK (RECEPTOR-like protein kinase) 25
MSTRG.15287	-1.05854	0.00032237	Os02g0771400	LOC_Os02g53160	AT1G05000.1	0	Phosphotyrosine protein phosphatases superfamily protein
MSTRG.29980	-1.14622	0.000327655	Os07g0182100	LOC_Os07g08430	AT4G02610.1	0	Aldolase-type TIM barrel family protein
MSTRG.11629	-2.36142	0.000329041	Os12g0636300	None
MSTRG.31617	1.05943	0.000329914	Os07g0613000	LOC_Os07g42160	AT1G54130.1	AT-RSH3,ATRSH3,RSH3	RELA/SPOT homolog 3
MSTRG.12707	-1.65986	0.000329914	Os02g0226200	LOC_Os02g13290	AT1G17710.1	0	Pyridoxal phosphate phosphatase-related protein
MSTRG.4753	1.09318	0.000329914	Os01g0929200	LOC_Os01g70410	AT3G26700.1	0	Protein kinase superfamily protein
MSTRG.1764	-1.1826	0.000331365	Os01g0369600	None
MSTRG.30092	1.43303	0.000332868	Os07g0196200	LOC_Os07g09800	AT4G23890.1	0	0
MSTRG.7286	-1.43611	0.000332989	Os11g0115100	LOC_Os11g02350	AT5G59320.1	LTP3	lipid transfer protein 3
MSTRG.29131	-3.76587	0.000333798	Os06g0681200	LOC_Os06g46740	AT3G20570.1	AtENODL9,ENODL9	early nodulin-like protein 9
MSTRG.6915	-1.98128	0.00033401	Os10g0555100	LOC_Os10g40640	AT4G16600.1	0	Nucleotide-diphospho-sugar transferases superfamily protein
MSTRG.17072	-2.02362	0.000337245	Os03g0255900	LOC_Os03g15080	AT4G11000.1	0	Ankyrin repeat family protein
MSTRG.21192	-1.65338	0.000337854	Os04g0368000	LOC_Os04g29960	AT1G21270.1	WAK2	wall-associated kinase 2
MSTRG.17293	-1.31274	0.000338299	Os03g0285200	LOC_Os03g17670	0	0	0
MSTRG.4434	1.45153	0.000338957	Os01g0882900	None
MSTRG.20486	1.08843	0.000338964
MSTRG.9410	-1.20849	0.000339024
MSTRG.22727	2.29105	0.000339537	Os04g0593500	LOC_Os04g50710	0	0	0
MSTRG.3585	-1.76757	0.000341993	Os01g0768100	LOC_Os01g56220	0	0	0
MSTRG.22641	-1.42988	0.000344095	Os04g0581502	None
MSTRG.12067	-1.16361	0.00034594
MSTRG.13338	-1.48008	0.000346883	Os02g0458100	LOC_Os02g26014	AT3G14520.1	0	Terpenoid cyclases/Protein prenyltransferases superfamily protein
MSTRG.29571	-3.48106	0.000347991	Os06g0725150	None
MSTRG.8325	1.53152	0.000350784	Os11g0428800	LOC_Os11g24140	AT3G27200.1	0	Cupredoxin superfamily protein
MSTRG.28274	1.25448	0.000351972	Os06g0537600	LOC_Os06g34650	AT4G40070.1	0	RING/U-box superfamily protein
MSTRG.12766	-1.98258	0.000352404	Os02g0232900	LOC_Os02g13870	AT4G18910.1	ATNLM2,NIP1;2,NLM2	NOD26-like intrinsic protein 1;2
MSTRG.7552	-1.8916	0.000358934	Os11g0156000	LOC_Os11g05740	AT5G06250.2	0	AP2/B3-like transcriptional factor family protein
MSTRG.21195	-1.97332	0.000359992	LOC_Os04g30030
MSTRG.21317	-3.05747	0.000360685	Os04g0395800	LOC_Os04g32480	AT5G13220.1	JAS1,JAZ10,TIFY9	jasmonate-zim-domain protein 10
MSTRG.26809	-1.67227	0.000365184	Os06g0146700	None
MSTRG.32567	2.20079	0.00036706
MSTRG.35575	-1.06996	0.000378908	Os09g0397300	LOC_Os09g23350	AT1G68020.2	ATTPS6,TPS6	UDP-Glycosyltransferase / trehalose-phosphatase family protein
MSTRG.6254	-1.78072	0.000380749	Os10g0459700	LOC_Os10g32170	AT2G20370.1	KAM1,MUR3	Exostosin family protein
MSTRG.26312	-1.58077	0.00038139	Os05g0576600	LOC_Os05g50100	0	0	0
MSTRG.12202	-1.76216	0.000392283	Os02g0165100	LOC_Os02g06930	AT1G16670.1	0	Protein kinase superfamily protein
MSTRG.4018	-1.20903	0.00039813
MSTRG.22976	1.0406	0.000406092	Os04g0620600	LOC_Os04g52950	AT5G55850.1	NOI	RPM1-interacting protein 4 (RIN4) family protein
MSTRG.6940	-1.3674	0.000409119	Os10g0553300	LOC_Os10g40550	AT4G22590.1	0	Haloacid dehalogenase-like hydrolase (HAD) superfamily protein
MSTRG.7485	-2.83733	0.000410581	Os11g0151400	LOC_Os11g05380	AT2G27690.1	CYP94C1	cytochrome P450, family 94, subfamily C, polypeptide 1
MSTRG.17901	-1.75571	0.000410843	Os03g0369000	LOC_Os03g25340	AT4G33420.1	0	Peroxidase superfamily protein
MSTRG.6390	-1.05696	0.000413663	Os10g0478350	None
MSTRG.11247	-1.20416	0.000428362	Os12g0567100	None
MSTRG.25394	1.04092	0.00044133	Os05g0451900	LOC_Os05g37880	AT2G37980.1	0	O-fucosyltransferase family protein
MSTRG.18890	-2.35526	0.000442735	Os03g0671800	LOC_Os03g46860	AT4G37850.1	0	basic helix-loop-helix (bHLH) DNA-binding superfamily protein
MSTRG.19945	-1.1751	0.000443637
MSTRG.14625	1.21456	0.000444603	Os02g0681200	LOC_Os02g45710	AT3G61460.1	BRH1	brassinosteroid-responsive RING-H2
MSTRG.29762	1.25356	0.000451414	Os07g0143200	LOC_Os07g05010	AT1G09530.2	PAP3,PIF3,POC1	phytochrome interacting factor 3
MSTRG.1027	-1.86327	0.00045618	Os01g0235900	LOC_Os01g13480	AT1G64500.1	0	Glutaredoxin family protein
MSTRG.24985	2.30026	0.000460676	Os05g0382200	LOC_Os05g31730	AT4G23700.1	ATCHX17,CHX17	cation/H+ exchanger 17
MSTRG.17537	-1.27457	0.000460676	Os03g0317000	LOC_Os03g20180	AT1G48110.2	ECT7	evolutionarily conserved C-terminal region 7
MSTRG.34506	1.91732	0.000463724	Os08g0536350	None
MSTRG.2990	-1.72901	0.000464433	Os01g0688900	LOC_Os01g49430	AT5G02500.1	AT-HSC70-1,HSC70,HSC70-1,HSP70-1	heat shock cognate protein 70-1
MSTRG.13878	1.039	0.000465839
MSTRG.10417	-1.43868	0.000477917	Os12g0242500	LOC_Os12g13910	AT5G63350.1	0	0
MSTRG.1350	-1.7031	0.000482861	Os01g0284900	LOC_Os01g18220	AT2G46940.1	0	0
MSTRG.16788	1.01755	0.000483224	Os03g0215700	LOC_Os03g11650	AT1G24764.1	ATMAP70-2,MAP70-2	microtubule-associated proteins 70-2
MSTRG.23078	1.6648	0.000487368
MSTRG.10042	1.21916	0.000503364	Os12g0160100	LOC_Os12g06280	AT5G11990.1	0	proline-rich family protein
MSTRG.2969	1.52246	0.000510804	Os01g0686000	LOC_Os01g49210	AT3G03280.1	0	0
MSTRG.24219	-1.75826	0.000525836	Os05g0192100	LOC_Os05g10370	AT5G24780.1	ATVSP1,VSP1	vegetative storage protein 1
MSTRG.4221	-2.02142	0.000527833	Os01g0859100	LOC_Os01g63980	AT3G20880.1	WIP4	WIP domain protein 4
MSTRG.33435	-1.72564	0.000528252	Os08g0337800	LOC_Os08g25030	AT3G50120.1	0	Plant protein of unknown function (DUF247)
MSTRG.23749	1.03499	0.000528364	Os05g0137700	LOC_Os05g04660	AT1G48320.1	0	Thioesterase superfamily protein
MSTRG.6852	-2.39771	0.000533352	Os10g0542900	LOC_Os10g39680	AT3G12500.1	ATHCHIB,B-CHI,CHI-B,HCHIB,PR-3,PR3	basic chitinase
MSTRG.1385	-1.06873	0.00053345	Os01g0295700	LOC_Os01g19130	AT3G62260.2	0	Protein phosphatase 2C family protein
MSTRG.35188	1.65188	0.00053754
MSTRG.2297	-1.41173	0.00054079	Os01g0588400	LOC_Os01g40580	AT5G62740.1	ATHIR1,HIR1	SPFH/Band 7/PHB domain-containing membrane-associated protein family
MSTRG.18319	1.08518	0.000541696	Os03g0559700	LOC_Os03g36080	0	0	0
MSTRG.29420	-2.57921	0.000544296	Os06g0726100	LOC_Os06g51050	AT3G12500.1	ATHCHIB,B-CHI,CHI-B,HCHIB,PR-3,PR3	basic chitinase
MSTRG.29633	-2.3943	0.000549704	Os07g0116800	LOC_Os07g02560	AT3G14460.1	0	LRR and NB-ARC domains-containing disease resistance protein
MSTRG.24665	-2.86169	0.000552512	Os05g0312600	LOC_Os05g24780	AT4G20780.1	CML42	calmodulin like 42
MSTRG.32173	-1.4324	0.000556226	Os07g0685700	LOC_Os07g48630	AT2G27050.1	AtEIL1,EIL1	ETHYLENE-INSENSITIVE3-like 1
MSTRG.6615	-1.06295	0.000560876	Os10g0509100	LOC_Os10g36550	AT5G24610.1	0	0
MSTRG.13501	1.17691	0.000560876
MSTRG.4979	-2.4321	0.000561699	Os01g0957500	None
MSTRG.35859	-1.57002	0.000561889	Os09g0441400	LOC_Os09g26960	AT5G07990.1	CYP75B1,D501,TT7	Cytochrome P450 superfamily protein
MSTRG.25379	-1.27008	0.000563045	Os05g0449100	None
MSTRG.21540	-2.06044	0.000570291	Os04g0432100	LOC_Os04g35250	AT5G41920.1	0	GRAS family transcription factor
MSTRG.31315	-1.27693	0.000580522	LOC_Os07g38290
MSTRG.17078	1.74419	0.000582019	Os03g0257600	LOC_Os03g15230	AT1G13340.1	0	Regulator of Vps4 activity in the MVB pathway protein
MSTRG.35440	-1.52256	0.000583008	Os09g0364800	LOC_Os09g20000	AT4G39700.1	0	Heavy metal transport/detoxification superfamily protein
MSTRG.593	1.50261	0.000583008	Os01g0174100	LOC_Os01g07890	AT5G20100.1	0	0
MSTRG.28423	-2.02271	0.000584626	Os06g0564700	LOC_Os06g36880	AT3G59760.1	ATCS-C,OASC	O-acetylserine (thiol) lyase isoform C
MSTRG.23477	-1.33071	0.000584876	Os04g0685700	LOC_Os04g58890	0	0	0
MSTRG.35681	-2.80954	0.000606331	Os09g0417600	LOC_Os09g25060	AT1G80840.1	ATWRKY40,WRKY40	WRKY DNA-binding protein 40
MSTRG.9041	-1.50395	0.000608438	Os11g0587550	None
MSTRG.16936	-1.10186	0.000611506	Os03g0241300	LOC_Os03g13810	AT1G20100.1	0	0
MSTRG.8108	-1.32273	0.000612202	Os11g0261900	LOC_Os11g15570	AT1G18480.1	0	Calcineurin-like metallo-phosphoesterase superfamily protein
MSTRG.28787	-1.39497	0.000612248	Os06g0635200	LOC_Os06g42850	AT3G20300.1	0	Protein of unknown function (DUF3537)
MSTRG.14122	-1.09071	0.000617315	Os02g0602000	LOC_Os02g39000	AT1G67590.1	0	Remorin family protein
MSTRG.5878	-1.34198	0.000617928	Os10g0379854	None
MSTRG.11790	1.03581	0.000622456
MSTRG.6935	-2.09714	0.000623261	Os10g0552400	LOC_Os10g40490	AT2G45910.1	0	U-box domain-containing protein kinase family protein
MSTRG.36344	-1.65679	0.000634018	Os09g0506000	LOC_Os09g32840	AT5G50400.1	ATPAP27,PAP27	purple acid phosphatase 27
MSTRG.30583	-1.22523	0.000642846
MSTRG.31186	-1.71855	0.000646387	Os07g0553800	LOC_Os07g36810	0	0	0
MSTRG.10447	1.34999	0.000649153	Os12g0250700	None
MSTRG.3686	-1.03928	0.000654683	Os01g0783200	LOC_Os01g57420	AT2G20900.2	ATDGK5,DGK5	diacylglycerol kinase 5
MSTRG.5164	1.37921	0.000663205	Os10g0106550	None
MSTRG.3986	1.11893	0.000663513	Os01g0825500	LOC_Os01g61010	AT2G30300.1	0	Major facilitator superfamily protein
MSTRG.23390	-1.22134	0.00066555	Os04g0674000	LOC_Os04g57760	AT1G01550.1	BPS1	Protein of unknown function (DUF793)
MSTRG.8724	1.02373	0.000670131	Os11g0508600	LOC_Os11g31190	AT5G23660.1	MTN3	homolog of Medicago truncatula MTN3
MSTRG.11288	1.35745	0.000679332
MSTRG.17272	-1.28502	0.000679332	Os03g0280800	LOC_Os03g17230	AT3G53520.1	ATUXS1,UXS1	UDP-glucuronic acid decarboxylase 1
MSTRG.24329	1.38143	0.000679644	Os05g0214300	LOC_Os05g12320	AT5G53190.1	0	Nodulin MtN3 family protein
MSTRG.6903	1.52774	0.000679859
MSTRG.28600	-1.49736	0.000687911	Os06g0604300	LOC_Os06g40180	AT3G15730.1	PLD,PLDALPHA1	phospholipase D alpha 1
MSTRG.23492	-1.18322	0.000699244	Os04g0686000	LOC_Os04g58920	AT2G35930.1	PUB23	plant U-box 23
MSTRG.21427	-1.06333	0.000700942	Os04g0412500	LOC_Os04g33660	AT3G52720.1	ACA1,ATACA1,CAH1	alpha carbonic anhydrase 1
MSTRG.32796	-1.25063	0.000700942	Os08g0185900	LOC_Os08g08700	AT4G05320.2	UBQ10	polyubiquitin 10
MSTRG.11150	-3.37724	0.000708734	Os12g0555500	LOC_Os12g36880	0	0	0
MSTRG.3257	-1.9011	0.000709924	Os01g0725000	LOC_Os01g52594	0	0	0
MSTRG.22650	-2.24049	0.00071519	Os04g0583200	LOC_Os04g49370	AT5G56550.1	ATOXS3,OXS3	oxidative stress 3
MSTRG.7106	1.31942	0.00071896
MSTRG.12327	1.34319	0.000720926	Os02g0174300	LOC_Os02g07800	AT4G31270.1	0	sequence-specific DNA binding transcription factors
MSTRG.6552	1.01058	0.000728495
MSTRG.27268	-2.10087	0.000729585
MSTRG.27680	-1.08164	0.000729585	Os06g0292100	LOC_Os06g18880	AT4G11000.1	0	Ankyrin repeat family protein
MSTRG.11596	-1.28682	0.000729585	Os12g0626400	LOC_Os12g43130	AT5G17230.2	PSY	PHYTOENE SYNTHASE
MSTRG.19546	-1.65472	0.000732203	Os03g0767000	LOC_Os03g55800	AT5G42650.1	AOS,CYP74A,DDE2	allene oxide synthase
MSTRG.16876	-1.48235	0.000738111	Os03g0221200	LOC_Os03g12110	AT3G25900.1	ATHMT-1,HMT-1	Homocysteine S-methyltransferase family protein
MSTRG.13920	1.02613	0.000742515	Os02g0574500	LOC_Os02g36490	AT1G34580.1	0	Major facilitator superfamily protein
MSTRG.11214	-1.11326	0.000748803	Os12g0573600	None
MSTRG.23361	1.37639	0.000748843	Os04g0677100	LOC_Os04g58070	AT3G20015.1	0	Eukaryotic aspartyl protease family protein
MSTRG.21004	-2.23199	0.000750847	Os04g0304250	None
MSTRG.18170	1.29625	0.00076077	Os03g0416400	LOC_Os03g30290	0	0	0
MSTRG.5928	-1.68737	0.000764284	Os10g0390500	LOC_Os10g25130	AT1G72330.1	ALAAT2	alanine aminotransferase 2
MSTRG.8122	1.28834	0.000765215
MSTRG.4091	-2.52686	0.000772554	Os01g0839100	LOC_Os01g62190	AT3G46080.1	0	C2H2-type zinc finger family protein
MSTRG.15432	1.34141	0.000773241	Os02g0791400	LOC_Os02g54880	AT4G28060.1	0	Cytochrome c oxidase, subunit Vib family protein
MSTRG.23400	-1.03464	0.000775473	Os04g0674700	LOC_Os04g57850	AT5G16370.1	AAE5	acyl activating enzyme 5
MSTRG.10232	1.29697	0.000777864	Os12g0198400	LOC_Os12g09660	0	0	0
MSTRG.10502	2.00948	0.000782051	Os12g0267800	None
MSTRG.7553	-1.47059	0.000788443	Os11g0156050	None
MSTRG.23822	-1.34037	0.000799275	Os05g0127400	LOC_Os05g03630	AT3G08910.1	0	DNAJ heat shock family protein
MSTRG.19763	-1.06117	0.000802231
MSTRG.32638	1.51289	0.000803335	Os08g0158400	LOC_Os08g06190	AT5G44390.1	0	FAD-binding Berberine family protein
MSTRG.6833	1.73339	0.000814598
MSTRG.32904	1.15673	0.000819253	Os08g0201500	LOC_Os08g10130	0	0	0
MSTRG.32931	-1.14206	0.000825247	Os08g0207500	LOC_Os08g10630	AT3G12750.1	ZIP1	zinc transporter 1 precursor
MSTRG.4954	-2.61764	0.00082871	Os01g0955100	LOC_Os01g72530	AT1G76640.1	0	Calcium-binding EF-hand family protein
MSTRG.29024	-2.10667	0.000832668	Os06g0670300	LOC_Os06g45890	AT2G02060.1	0	Homeodomain-like superfamily protein
MSTRG.10188	-1.00835	0.000832963	Os12g0190000	LOC_Os12g08810	AT5G55120.1	VTC5	galactose-1-phosphate guanylyltransferase (GDP)s;GDP-D-glucose phosphorylases;quercetin 4\'-O-glucosyltransferases
MSTRG.25128	-1.12989	0.000833547	Os05g0406100	LOC_Os05g33630	AT5G18860.1	0	inosine-uridine preferring nucleoside hydrolase family protein
MSTRG.9586	1.27808	0.00084473	Os11g0708100	LOC_Os11g48060	AT2G38080.1	ATLMCO4,IRX12,LAC4,LMCO4	Laccase/Diphenol oxidase family protein
MSTRG.36708	-1.25522	0.000845369	Os09g0554300	LOC_Os09g38130	AT5G65980.1	0	Auxin efflux carrier family protein
MSTRG.20359	-1.49488	0.000845369	Os04g0109400	LOC_Os04g01890	AT5G10530.1	0	Concanavalin A-like lectin protein kinase family protein
MSTRG.10562	-2.41872	0.000847405	Os12g0283400	LOC_Os12g18560	AT5G64620.1	ATC/VIF2,C/VIF2	cell wall / vacuolar inhibitor of fructosidase 2
MSTRG.16717	-1.65944	0.000848919	Os03g0207400	LOC_Os03g10950	AT4G33920.1	0	Protein phosphatase 2C family protein
MSTRG.16076	-1.2869	0.000852075	Os03g0128700	LOC_Os03g03660	AT4G35310.1	ATCPK5,CPK5	calmodulin-domain protein kinase 5
MSTRG.13334	2.37276	0.000859819	Os02g0456800	LOC_Os02g25900	AT3G14470.1	0	NB-ARC domain-containing disease resistance protein
MSTRG.21699	-1.89022	0.000871234	Os04g0449500	LOC_Os04g37670	AT4G37030.1	0	0
MSTRG.6342	-1.14226	0.000873365	Os10g0468500	LOC_Os10g33040	AT1G35710.1	0	Protein kinase family protein with leucine-rich repeat domain
MSTRG.434	-1.04402	0.000876544	Os01g0158500	LOC_Os01g06510	AT4G26300.1	emb1027	Arginyl-tRNA synthetase, class Ic
MSTRG.36265	-2.55713	0.000878328
MSTRG.30077	1.06735	0.000885816	Os07g0194100	LOC_Os07g09610	AT3G29160.1	AKIN11,ATKIN11,KIN11,SNRK1.2	SNF1 kinase homolog 11
MSTRG.36104	1.1376	0.000904074	Os09g0479100	LOC_Os09g30180	AT3G22700.1	0	F-box and associated interaction domains-containing protein
MSTRG.31367	1.46363	0.000908246	Os07g0575000	LOC_Os07g38750	AT5G19790.1	RAP2.11	related to AP2 11
MSTRG.30301	-1.32394	0.000930439	Os07g0245100	LOC_Os07g14150	AT5G28050.2	0	Cytidine/deoxycytidylate deaminase family protein
MSTRG.18742	-2.52219	0.000940392	Os03g0648600	LOC_Os03g44636	AT5G40250.1	0	RING/U-box superfamily protein
MSTRG.1232	-1.31929	0.000941821	Os01g0274800	LOC_Os01g16810	AT1G69560.1	ATMYB105,LOF2,MYB105	myb domain protein 105
MSTRG.16189	-2.28335	0.000956014	Os03g0142500	LOC_Os03g04890	AT5G60710.1	0	Zinc finger (C3HC4-type RING finger) family protein
MSTRG.14905	-2.06558	0.000956014
MSTRG.8616	-1.59954	0.000969678	LOC_Os11g28530
MSTRG.1741	-1.49312	0.000979128	Os01g0366300	LOC_Os01g26390	AT4G23310.1	CRK23	cysteine-rich RLK (RECEPTOR-like protein kinase) 23
MSTRG.32076	-1.43669	0.000979128	Os07g0673801	LOC_Os07g47660	AT3G06890.1	0	0
MSTRG.31088	1.10081	0.000981398	Os07g0539900	LOC_Os07g35560	AT4G26830.1	0	O-Glycosyl hydrolases family 17 protein
MSTRG.27009	-3.55948	0.00098329	Os06g0172901	None
MSTRG.24173	-1.91154	0.00098344	Os05g0181700	LOC_Os05g08900	0	0	0
MSTRG.36146	-1.71774	0.00098545	Os09g0488700	LOC_Os09g31360	AT4G12070.1	0	0
MSTRG.13556	-1.87547	0.000987498	Os02g0512000	LOC_Os02g30810	AT5G50760.1	0	SAUR-like auxin-responsive protein family
MSTRG.14954	1.00785	0.000988351	Os02g0729100	LOC_Os02g49650	AT5G15900.1	TBL19	TRICHOME BIREFRINGENCE-LIKE 19
MSTRG.10704	-2.34426	0.000998064	Os12g0432600	LOC_Os12g24490	AT1G72200.1	0	RING/U-box superfamily protein
MSTRG.21538	-1.74662	0.000999694	Os04g0430900	LOC_Os04g35160	AT3G19640.1	MGT4,MRS2-3	magnesium transporter 4
MSTRG.23175	-2.16994	0.000999694	Os04g0648950	None
MSTRG.1120	-1.0368	0.000999694	Os01g0248300	LOC_Os01g14550	AT1G78780.2	0	pathogenesis-related family protein
MSTRG.20496	-1.4627	0.00100058	Os04g0142400	LOC_Os04g05650	0	0	0
MSTRG.9831	-1.05881	0.00100482	Os12g0131701	LOC_Os12g03750	AT3G14460.1	0	LRR and NB-ARC domains-containing disease resistance protein
MSTRG.15994	-1.31259	0.00100914	Os03g0114400	LOC_Os03g02330	AT2G46620.1	0	P-loop containing nucleoside triphosphate hydrolases superfamily protein
MSTRG.1615	1.07725	0.00103097	Os01g0337600	LOC_Os01g23590	AT3G06670.1	0	binding
MSTRG.1898	-1.47723	0.00103533	Os01g0505400	LOC_Os01g32080	AT5G17380.1	0	Thiamine pyrophosphate dependent pyruvate decarboxylase family protein
MSTRG.27314	-1.44571	0.00104404	Os06g0218900	LOC_Os06g11520	AT5G65290.1	0	LMBR1-like membrane protein
MSTRG.1319	-2.52412	0.00104408	Os01g0280500	LOC_Os01g17330	AT3G55620.1	emb1624	Translation initiation factor IF6
MSTRG.7436	-1.54964	0.00104933	Os11g0138950	None
MSTRG.23061	-2.50257	0.00106255	Os04g0633900	LOC_Os04g54130	AT4G21380.1	ARK3,RK3	receptor kinase 3
MSTRG.29260	1.11595	0.00106665	Os06g0701100	LOC_Os06g48750	AT3G13920.1	EIF4A1,RH4,TIF4A1	eukaryotic translation initiation factor 4A1
MSTRG.442	-1.7225	0.00106806	Os01g0160800	LOC_Os01g06740	0	0	0
MSTRG.13402	-1.12455	0.00109006	Os02g0473200	LOC_Os02g27360	AT1G05840.1	0	Eukaryotic aspartyl protease family protein
MSTRG.13117	-1.41757	0.00109132	Os02g0301450	None
MSTRG.10179	-1.23179	0.0011027	Os12g0183100	LOC_Os12g08260	AT5G09300.1	0	Thiamin diphosphate-binding fold (THDP-binding) superfamily protein
MSTRG.3220	-1.18402	0.00110564	Os01g0720700	LOC_Os01g52260	AT5G56760.1	ATSERAT1;1,SAT-52,SAT5,SERAT1;1	serine acetyltransferase 1;1
MSTRG.17071	-1.39091	0.00110963	Os03g0255500	LOC_Os03g15050	AT4G37870.1	PCK1,PEPCK	phosphoenolpyruvate carboxykinase 1
MSTRG.25833	1.29068	0.00111766	LOC_Os05g43860
MSTRG.1555	-1.3437	0.00112657	Os01g0323500	LOC_Os01g22000	0	0	0
MSTRG.24997	-1.43547	0.00112705	Os05g0383200	LOC_Os05g31785	0	0	0
MSTRG.36645	-1.34439	0.00112705	Os09g0543900	LOC_Os09g37180	AT5G48930.1	HCT	hydroxycinnamoyl-CoA shikimate/quinate hydroxycinnamoyl transferase
MSTRG.9705	-1.47263	0.00117189	Os12g0114800	LOC_Os12g02300	AT5G59320.1	LTP3	lipid transfer protein 3
MSTRG.29479	1.32249	0.00117684	Os07g0101000	LOC_Os07g01110	AT3G09220.1	LAC7	laccase 7
MSTRG.3971	1.0852	0.00118248	Os01g0823200	LOC_Os01g60780	AT2G30460.1	0	Nucleotide/sugar transporter family protein
MSTRG.17001	-1.06527	0.00119847	Os03g0244700	LOC_Os03g14090	AT4G34940.1	ARO1	armadillo repeat only 1
MSTRG.7281	-1.57147	0.00120523	Os11g0114600	LOC_Os11g02300	AT3G51630.2	ATWNK5,WNK5,ZIK1	with no lysine (K) kinase 5
MSTRG.13573	1.58347	0.00120637	Os02g0517421	None
MSTRG.11641	-1.08124	0.00121589	Os12g0632600	LOC_Os12g43620	AT4G37850.1	0	basic helix-loop-helix (bHLH) DNA-binding superfamily protein
MSTRG.614	1.54974	0.00121684	Os01g0179600	LOC_Os01g08440	AT4G15550.1	IAGLU	indole-3-acetate beta-D-glucosyltransferase
MSTRG.6652	-2.27222	0.00122685	Os10g0519400	None
MSTRG.32950	-2.80229	0.00122727	Os08g0205800	LOC_Os08g10500	AT2G32210.1	0	0
MSTRG.16472	-2.16247	0.00122897	Os03g0180800	LOC_Os03g08310	0	0	0
MSTRG.32554	-1.24814	0.00124282
MSTRG.4677	1.03637	0.0012474	Os01g0919800	LOC_Os01g69070	AT5G16530.1	PIN5	Auxin efflux carrier family protein
MSTRG.33841	-1.56912	0.00127394	Os08g0434100	LOC_Os08g33710	AT1G26820.1	RNS3	ribonuclease 3
MSTRG.19359	-1.7688	0.00128188
MSTRG.28505	-1.09639	0.00129852	Os06g0586900	None
MSTRG.36620	-2.1676	0.0013145	Os09g0543400	LOC_Os09g37120	AT5G11880.1	0	Pyridoxal-dependent decarboxylase family protein
MSTRG.7506	-1.01368	0.00131874
MSTRG.10194	1.30425	0.00132681	Os12g0191500	LOC_Os12g08920	AT4G25980.1	0	Peroxidase superfamily protein
MSTRG.3974	1.26702	0.00132782	Os01g0823500	LOC_Os01g60810	AT1G06920.1	ATOFP4,OFP4	ovate family protein 4
MSTRG.14012	-2.25432	0.00132796	Os02g0585700	LOC_Os02g37360	0	0	0
MSTRG.14638	-1.32056	0.00133923	Os02g0683900	LOC_Os02g45870	AT2G02180.1	TOM3	tobamovirus multiplication protein 3
MSTRG.13378	-2.04303	0.00133943	Os02g0467600	LOC_Os02g26810	AT2G30490.1	ATC4H,C4H,CYP73A5,REF3	cinnamate-4-hydroxylase
MSTRG.25929	-1.53916	0.00135595	Os05g0525600	LOC_Os05g44990	AT4G29990.1	0	Leucine-rich repeat transmembrane protein kinase protein
MSTRG.32252	-1.50372	0.0013591
MSTRG.31451	1.10685	0.00136685	Os07g0593000	LOC_Os07g40300	AT1G24625.1	ZFP7	zinc finger protein 7
MSTRG.10022	-1.9338	0.00136685	Os12g0157000	LOC_Os12g06080	AT5G06250.2	0	AP2/B3-like transcriptional factor family protein
MSTRG.3234	-1.59707	0.00138297	Os01g0722300	LOC_Os01g52410	AT2G36890.1	ATMYB38,BIT1,MYB38,RAX2	Duplicated homeodomain-like superfamily protein
MSTRG.36246	1.0421	0.00138297	Os09g0495300	LOC_Os09g32140	0	0	0
MSTRG.29912	-1.0977	0.00138713	Os07g0170100	LOC_Os07g07470	AT1G55510.1	BCDH BETA1	branched-chain alpha-keto acid decarboxylase E1 beta subunit
MSTRG.25464	-3.11838	0.00139476	Os05g0468800	LOC_Os05g39250	AT5G01300.1	0	PEBP (phosphatidylethanolamine-binding protein) family protein
MSTRG.36352	1.73935	0.00139523	Os09g0507100	LOC_Os09g32944	AT5G50570.2	0	Squamosa promoter-binding protein-like (SBP domain) transcription factor family protein
MSTRG.2211	-1.19441	0.00140202	Os01g0571300	LOC_Os01g39020	AT2G26150.1	ATHSFA2,HSFA2	heat shock transcription factor A2
MSTRG.24226	1.19381	0.001404	Os05g0194550	LOC_Os05g10625	0	0	0
MSTRG.8979	1.074	0.00140436	Os11g0575900	LOC_Os11g36740	AT5G06560.1	0	Protein of unknown function, DUF593
MSTRG.8939	1.12124	0.00141143	Os11g0562100	LOC_Os11g35710	AT2G07050.1	CAS1	cycloartenol synthase 1
MSTRG.5278	-1.28243	0.00142301	Os10g0127900	LOC_Os10g03850	AT1G78760.1	0	F-box/RNI-like superfamily protein
MSTRG.17612	-1.40634	0.00145226	Os03g0334200	LOC_Os03g21640	AT5G05190.1	0	Protein of unknown function (DUF3133)
MSTRG.3960	1.12656	0.00145905
MSTRG.9653	-1.44436	0.00146137	Os12g0112000	LOC_Os12g02080	AT5G05340.1	0	Peroxidase superfamily protein
MSTRG.26821	-2.70798	0.00147927	Os06g0147300	LOC_Os06g05470	0	0	0
MSTRG.3774	-1.84345	0.00147927	Os01g0795832	LOC_Os01g58335	0	0	0
MSTRG.32185	-1.51567	0.00148143	Os07g0686800	LOC_Os07g48730	AT1G69790.1	0	Protein kinase superfamily protein
MSTRG.22070	-4.34392	0.00150585
MSTRG.15389	-2.49723	0.00152258	Os02g0785000	LOC_Os02g54370	AT5G57500.1	0	Galactosyltransferase family protein
MSTRG.17589	-1.03369	0.00154061
MSTRG.15922	1.26113	0.00154061	Os03g0120425	None
MSTRG.222	1.10273	0.00154061	Os01g0126200	LOC_Os01g03549	AT1G23010.1	LPR1	Cupredoxin superfamily protein
MSTRG.10193	1.40297	0.00155029	Os12g0191400	None
MSTRG.15058	-1.7444	0.00156594	Os02g0740600	LOC_Os02g50710	AT1G19020.1	0	0
MSTRG.7557	-1.36261	0.00157601	Os11g0154500	LOC_Os11g05614	AT5G22380.1	anac090,NAC090	NAC domain containing protein 90
MSTRG.14210	-1.61277	0.00158066	Os02g0614700	LOC_Os02g40110	AT4G06536.1	0	SPla/RYanodine receptor (SPRY) domain-containing protein
MSTRG.32526	-3.00241	0.00158735	Os08g0137900	LOC_Os08g04350	AT2G32300.1	UCC1	uclacyanin 1
MSTRG.418	-1.59698	0.0015904	Os01g0159000	LOC_Os01g06560	AT3G14880.2	0	0
MSTRG.20427	-1.11678	0.00160493
MSTRG.19237	1.48357	0.00166169	Os03g0725200	LOC_Os03g51530	0	0	0
MSTRG.22630	-2.02583	0.00166865	Os04g0580800	LOC_Os04g49160	AT3G61460.1	BRH1	brassinosteroid-responsive RING-H2
MSTRG.13220	-1.09375	0.00167934	Os02g0324400	LOC_Os02g21890	AT1G68795.1	CLE12	CLAVATA3/ESR-RELATED 12
MSTRG.9554	1.18803	0.00168528	Os11g0703100	LOC_Os11g47680	AT2G28790.1	0	Pathogenesis-related thaumatin superfamily protein
MSTRG.27419	-2.65319	0.00168528	Os06g0243900	None
MSTRG.16602	-1.74991	0.00168553	Os03g0187550	None
MSTRG.12258	1.63687	0.00169347	Os02g0168550	None
MSTRG.3431	-1.33733	0.00169958	Os01g0749400	LOC_Os01g54560	AT1G06410.1	ATTPS7,ATTPSA,TPS7	trehalose-phosphatase/synthase 7
MSTRG.22982	-1.66602	0.00170058	Os04g0623550	None
MSTRG.3126	-1.07067	0.00171613	Os01g0706400	LOC_Os01g51010	AT2G19710.1	0	Regulator of Vps4 activity in the MVB pathway protein
MSTRG.15210	1.09798	0.00172441	Os02g0760600	LOC_Os02g52316	AT5G19000.1	ATBPM1,BPM1	BTB-POZ and MATH domain 1
MSTRG.18684	-2.06106	0.00172441	Os03g0641250	None
MSTRG.15747	1.361	0.00172908	Os02g0823900	LOC_Os02g57790	AT5G04390.1	0	C2H2-type zinc finger family protein
MSTRG.29411	-1.09357	0.00173311	Os06g0717100	LOC_Os06g50330	AT2G17840.1	ERD7	Senescence/dehydration-associated protein-related
MSTRG.32028	1.07881	0.00174038	Os07g0668700	LOC_Os07g47250	AT5G18640.1	0	alpha/beta-Hydrolases superfamily protein
MSTRG.37059	-1.45118	0.00174855
MSTRG.7936	-1.43034	0.00175013	Os11g0226933	LOC_Os11g11960	AT3G07040.1	RPM1,RPS3	NB-ARC domain-containing disease resistance protein
MSTRG.29082	1.10309	0.00175013	Os06g0678100	LOC_Os06g46440	0	0	0
MSTRG.21496	1.12205	0.00179158	Os04g0423100	LOC_Os04g34580	AT2G35660.1	CTF2A	FAD/NAD(P)-binding oxidoreductase family protein
MSTRG.26016	-1.05963	0.00179429	Os05g0541200	LOC_Os05g46360	AT5G11950.2	0	Putative lysine decarboxylase family protein
MSTRG.4415	1.2275	0.00180517	Os01g0880800	LOC_Os01g65830	AT1G43800.1	0	Plant stearoyl-acyl-carrier-protein desaturase family protein
MSTRG.22201	-1.81518	0.0018433	Os04g0514600	LOC_Os04g43440	AT4G26090.1	RPS2	NB-ARC domain-containing disease resistance protein
MSTRG.29787	-1.74687	0.00189598	Os07g0148200	LOC_Os07g05420	AT5G17050.1	UGT78D2	UDP-glucosyl transferase 78D2
MSTRG.15821	1.01943	0.00192655
MSTRG.29210	1.0752	0.00193773	Os06g0694900	None
MSTRG.31009	-2.37592	0.00195514	Os07g0533850	None
MSTRG.13894	-1.30014	0.00196168	Os02g0565600	LOC_Os02g35770	AT5G06710.1	HAT14	homeobox from Arabidopsis thaliana
MSTRG.31834	-1.46558	0.00196168
MSTRG.23816	1.02742	0.00196222
MSTRG.28455	-1.75367	0.0019721	Os06g0579100	None
MSTRG.34007	2.0975	0.00199372	Os08g0462800	LOC_Os08g36030	AT1G55230.1	0	Family of unknown function (DUF716)
MSTRG.34538	-2.04857	0.00201581	Os08g0540400	LOC_Os08g42750	AT3G51850.1	CPK13	calcium-dependent protein kinase 13
MSTRG.14642	1.23159	0.00201581	Os02g0690000	LOC_Os02g46473	0	0	0
MSTRG.732	-1.03759	0.00201753	Os01g0192300	LOC_Os01g09640	AT5G47390.1	0	myb-like transcription factor family protein
MSTRG.25750	1.46061	0.00202696	Os05g0503500	None
MSTRG.20070	-1.41614	0.00203717	Os03g0830400	LOC_Os03g61490	0	0	0
MSTRG.11323	1.41543	0.00203775	Os12g0582600	LOC_Os12g39290	AT5G09850.1	0	Transcription elongation factor (TFIIS) family protein
MSTRG.18113	-2.13792	0.00204706
MSTRG.20278	1.18269	0.00206945	Os03g0856700	LOC_Os03g63970	AT5G51810.1	AT2353,ATGA20OX2,GA20OX2	gibberellin 20 oxidase 2
MSTRG.3863	-1.41486	0.00207002	Os01g0806200	LOC_Os01g59180	AT2G26850.1	0	F-box family protein
MSTRG.10813	-1.02404	0.00208915	Os12g0472500	LOC_Os12g28750	AT1G32583.1	0	0
MSTRG.30030	-2.01484	0.00209594	Os07g0187000	LOC_Os07g08930	0	0	0
MSTRG.9568	1.59483	0.00211681
MSTRG.25293	-2.10149	0.00212482	Os05g0433800	LOC_Os05g35830	AT5G17210.1	0	Protein of unknown function (DUF1218)
MSTRG.12370	-2.12574	0.00214821	Os02g0181300	LOC_Os02g08440	AT1G80840.1	ATWRKY40,WRKY40	WRKY DNA-binding protein 40
MSTRG.35849	-1.28198	0.00215839
MSTRG.24858	1.46159	0.00217499	Os05g0367900	LOC_Os05g30490	AT4G01410.1	0	Late embryogenesis abundant (LEA) hydroxyproline-rich glycoprotein family
MSTRG.12973	-2.09582	0.00218462	Os02g0271600	LOC_Os02g17150	AT4G10540.1	0	Subtilase family protein
MSTRG.20350	1.03675	0.00220609	Os04g0106000	LOC_Os04g01570	AT4G12390.1	PME1	pectin methylesterase inhibitor 1
MSTRG.26149	-2.12404	0.00220978	Os05g0553300	LOC_Os05g48000	0	0	0
MSTRG.15383	-1.69441	0.00220978	LOC_Os02g54254
MSTRG.4668	-1.73909	0.00220978	Os01g0917700	LOC_Os01g68890	AT5G16490.1	RIC4	ROP-interactive CRIB motif-containing protein 4
MSTRG.31768	1.43014	0.00221407
MSTRG.29626	-1.09349	0.00224571	Os07g0115500	LOC_Os07g02460	AT5G43150.1	0	0
MSTRG.14108	1.13073	0.00224808	Os02g0609200	LOC_Os02g39620	AT4G00860.1	AT0ZI1,ATOZI1	Protein of unknown function (DUF1138)
MSTRG.29671	1.35272	0.00226754	Os07g0123450	None
MSTRG.21910	1.53603	0.00227246
MSTRG.35922	-1.56479	0.0023097	Os09g0454600	LOC_Os09g28160	AT3G48850.1	PHT3;2	phosphate transporter 3;2
MSTRG.19197	1.6056	0.00236376	Os03g0732000	LOC_Os03g52180	AT4G34350.1	CLB6,HDR,ISPH	4-hydroxy-3-methylbut-2-enyl diphosphate reductase
MSTRG.23510	-1.42021	0.00237078	Os04g0688200	LOC_Os04g59160	AT1G71695.1	0	Peroxidase superfamily protein
MSTRG.24947	1.64627	0.00242056	Os05g0372833	None
MSTRG.12109	-1.03656	0.00242475	Os02g0153200	LOC_Os02g05920	AT1G72300.1	0	Leucine-rich receptor-like protein kinase family protein
MSTRG.6024	-1.5117	0.00244943	Os10g0410350	None
MSTRG.2530	1.21529	0.00245053	Os01g0618300	LOC_Os01g43110	AT5G18980.1	0	ARM repeat superfamily protein
MSTRG.32680	1.0652	0.00247203	Os08g0162700	LOC_Os08g06540	0	0	0
MSTRG.9327	-1.90237	0.00248599	Os11g0649400	LOC_Os11g42940	AT1G17200.1	0	Uncharacterised protein family (UPF0497)
MSTRG.25740	1.00746	0.00248599	Os05g0501350	LOC_Os05g42200	AT5G06150.1	CYC1BAT,CYCB1;2	Cyclin family protein
MSTRG.24869	2.03364	0.0025044	Os05g0370300	LOC_Os05g30740	AT3G16510.1	0	Calcium-dependent lipid-binding (CaLB domain) family protein
MSTRG.34671	-1.06749	0.00253156	Os08g0557900	LOC_Os08g44370	AT2G36310.1	URH1	uridine-ribohydrolase 1
MSTRG.4592	-2.61468	0.0025382
MSTRG.619	1.45836	0.00256927	Os01g0178300	LOC_Os01g08300	AT1G52827.1	ATCDT1,CDT1	cadmium tolerance 1
MSTRG.3425	1.28709	0.00257777	Os01g0748300	LOC_Os01g54450	AT1G29640.1	0	Protein of unknown function, DUF584
MSTRG.17183	-2.13631	0.00260059	Os03g0270600	None
MSTRG.6412	-1.40783	0.00261228
MSTRG.19875	-1.96448	0.00264771	Os03g0804900	LOC_Os03g59030	AT2G22590.1	0	UDP-Glycosyltransferase superfamily protein
MSTRG.35204	2.02912	0.00266488
MSTRG.30874	-1.73078	0.00267701
MSTRG.9161	-2.15315	0.00269121	Os11g0609500	LOC_Os11g39530	AT1G61480.1	0	S-locus lectin protein kinase family protein
MSTRG.10197	1.55606	0.0027091	Os12g0191901	None
MSTRG.27690	-1.55976	0.00272663	Os06g0294600	LOC_Os06g19070	AT2G45550.1	CYP76C4	cytochrome P450, family 76, subfamily C, polypeptide 4
MSTRG.7290	-1.12717	0.00277175	Os11g0115400	LOC_Os11g02389	AT4G33355.2	0	Bifunctional inhibitor/lipid-transfer protein/seed storage 2S albumin superfamily protein
MSTRG.27939	1.00919	0.00277429	Os06g0349800	LOC_Os06g24190	0	0	0
MSTRG.8688	1.33313	0.00279176	Os11g0493000	LOC_Os11g30060	AT3G14470.1	0	NB-ARC domain-containing disease resistance protein
MSTRG.35404	-1.95265	0.00280937	Os09g0357400	LOC_Os09g19280
MSTRG.29709	-1.98111	0.00282377	Os07g0126100	LOC_Os07g03409	AT5G26130.1	0	CAP (Cysteine-rich secretory proteins, Antigen 5, and Pathogenesis-related 1 protein) superfamily protein
MSTRG.10158	-1.0585	0.00282377	Os12g0188700	LOC_Os12g08730	AT4G03520.1	ATHM2	Thioredoxin superfamily protein
MSTRG.6780	-1.18429	0.00284359	Os10g0530200	LOC_Os10g38670	AT1G10360.1	ATGSTU18,GST29,GSTU18	glutathione S-transferase TAU 18
MSTRG.21119	-1.96363	0.00284359
MSTRG.24203	-1.42334	0.00284359	Os05g0187100	LOC_Os05g09500	AT4G29130.1	ATHXK1,GIN2,HXK1	hexokinase 1
MSTRG.15618	1.06653	0.0028529	Os02g0818500	LOC_Os02g57310	AT3G46530.1	RPP13	NB-ARC domain-containing disease resistance protein
MSTRG.21640	1.47097	0.00286131	Os04g0443951	None
MSTRG.27357	1.32254	0.00286691
MSTRG.26366	-1.39812	0.00287449
MSTRG.5581	-1.59943	0.00287954
MSTRG.254	-1.00186	0.002945	Os01g0130900	LOC_Os01g03980	0	0	0
MSTRG.6464	-1.83034	0.00295322	Os10g0491000	LOC_Os10g34930	AT2G15220.1	0	Plant basic secretory protein (BSP) family protein
MSTRG.8008	1.13063	0.00295895	Os11g0240600	LOC_Os11g13670	AT5G23530.1	AtCXE18,CXE18	carboxyesterase 18
MSTRG.6191	-1.15948	0.00295895	Os10g0441900	LOC_Os10g30530	AT2G37710.1	RLK	receptor lectin kinase
MSTRG.92	1.04783	0.00296741	Os01g0111300	None
MSTRG.4056	1.45714	0.0030336	Os01g0837200	LOC_Os01g62010	AT2G39420.1	0	alpha/beta-Hydrolases superfamily protein
MSTRG.8601	1.06819	0.00304428	Os11g0471100	None
MSTRG.35751	-1.80943	0.00304542	Os09g0425900	LOC_Os09g25760	AT2G23810.1	TET8	tetraspanin8
MSTRG.16706	1.06593	0.00304886	Os03g0206400	LOC_Os03g10860	AT5G43150.1	0	0
MSTRG.32128	1.00497	0.00305339	Os07g0681200	LOC_Os07g48320	AT2G38600.1	0	HAD superfamily, subfamily IIIB acid phosphatase
MSTRG.6030	1.40782	0.00305339	Os10g0411100	LOC_Os10g27110	AT1G27690.1	0	Protein of unknown function (DUF620)
MSTRG.12410	-1.84257	0.00305455
MSTRG.23862	-2.24746	0.00305455	Os05g0132700	LOC_Os05g04210	AT5G49620.1	AtMYB78,MYB78	myb domain protein 78
MSTRG.35287	-1.88806	0.00307136	Os09g0327500	LOC_Os09g15830	AT1G75260.1	0	oxidoreductases, acting on NADH or NADPH
MSTRG.23209	-2.89699	0.0031048	Os04g0654400	LOC_Os04g56030	0	0	0
MSTRG.8098	-3.20904	0.00311041
MSTRG.22169	1.5232	0.0031371	Os04g0509400	LOC_Os04g43060	AT4G10300.1	0	RmlC-like cupins superfamily protein
MSTRG.25318	-1.1608	0.00314534	Os05g0438500	LOC_Os05g36260	AT2G46860.1	AtPPa3,PPa3	pyrophosphorylase 3
MSTRG.32091	-1.49951	0.00314677	Os07g0676600	LOC_Os07g47960	AT2G40435.1	0	0
MSTRG.13358	1.40696	0.00314864
MSTRG.29707	-1.93166	0.00316315	Os07g0125201	LOC_Os07g03319	AT5G26130.1	0	CAP (Cysteine-rich secretory proteins, Antigen 5, and Pathogenesis-related 1 protein) superfamily protein
MSTRG.9385	1.11787	0.00316695	Os11g0665600	LOC_Os11g44380	AT2G17780.4	MCA2	PLAC8 family protein
MSTRG.22915	-1.13151	0.00325904	Os04g0616300	LOC_Os04g52600	AT1G56130.1	0	Leucine-rich repeat transmembrane protein kinase
MSTRG.12840	-2.96416	0.00328565	Os02g0248100	LOC_Os02g15000	AT4G40070.1	0	RING/U-box superfamily protein
MSTRG.18083	-1.36769	0.00329465	Os03g0402800	LOC_Os03g28940	AT1G74950.1	JAZ2,TIFY10B	TIFY domain/Divergent CCT motif family protein
MSTRG.26996	1.3815	0.00330838
MSTRG.27682	-1.3794	0.00330853	Os06g0292400	LOC_Os06g18900	AT4G11000.1	0	Ankyrin repeat family protein
MSTRG.33174	-1.12438	0.00331086	Os08g0261000	LOC_Os08g16120	AT3G07040.1	RPM1,RPS3	NB-ARC domain-containing disease resistance protein
MSTRG.12332	1.872	0.00332049	Os02g0175000	LOC_Os02g07830	AT4G10310.1	ATHKT1,HKT1	high-affinity K+ transporter 1
MSTRG.9871	-1.91603	0.0033277	LOC_Os12g04150
MSTRG.33848	1.02814	0.0033277	Os08g0438600	LOC_Os08g34020	AT1G74680.1	0	Exostosin family protein
MSTRG.14851	1.10624	0.00334412	Os02g0714500	LOC_Os02g48380	AT5G65950.1	0	0
MSTRG.8190	-1.18798	0.00335523	Os11g0293800	LOC_Os11g18870	AT1G65480.1	FT	PEBP (phosphatidylethanolamine-binding protein) family protein
MSTRG.27056	-1.14743	0.00336076	Os06g0179900	LOC_Os06g08170	AT2G13100.1	0	Major facilitator superfamily protein
MSTRG.6357	-1.47224	0.00336542	Os10g0474000	LOC_Os10g33450	AT3G06910.1	ULP1A	UB-like protease 1A
MSTRG.8333	1.1447	0.00336967	Os11g0429900	None
MSTRG.14828	-1.03765	0.00339275	Os02g0712800	LOC_Os02g48220	0	0	0
MSTRG.36361	-2.44642	0.0034275	Os09g0508000	None
MSTRG.888	1.26518	0.00344329	Os01g0214600	LOC_Os01g11620	AT5G45910.1	0	GDSL-like Lipase/Acylhydrolase superfamily protein
MSTRG.21492	-1.33536	0.00345246	Os04g0422300	LOC_Os04g34490	AT4G01440.1	0	nodulin MtN21 /EamA-like transporter family protein
MSTRG.24246	-1.01628	0.003455	Os05g0198400	LOC_Os05g10940	AT1G10970.1	ATZIP4,ZIP4	zinc transporter 4 precursor
MSTRG.32737	1.12044	0.0034613
MSTRG.31774	-1.69258	0.00351942	Os07g0635150	None
MSTRG.14241	-1.09877	0.00353397	Os02g0619600	LOC_Os02g40664	AT5G60710.1	0	Zinc finger (C3HC4-type RING finger) family protein
MSTRG.1992	-1.02002	0.00357225
MSTRG.33808	-1.1154	0.00359837	Os08g0428900	LOC_Os08g33200	AT1G71010.1	FAB1C	FORMS APLOID AND BINUCLEATE CELLS 1C
MSTRG.33990	1.59792	0.00360882	Os08g0466200	LOC_Os08g36340	AT2G30070.1	ATKT1,ATKT1P,ATKUP1,KT1,KUP1	potassium transporter 1
MSTRG.29767	-1.35006	0.00361262	Os07g0142700	LOC_Os07g04970	AT5G42830.1	0	HXXXD-type acyl-transferase family protein
MSTRG.4804	1.80817	0.00363589	Os01g0935450	None
MSTRG.3414	-1.02404	0.0036737	Os01g0747600	LOC_Os01g54380	AT2G27800.1	0	Tetratricopeptide repeat (TPR)-like superfamily protein
MSTRG.2085	-2.07689	0.00371761	Os01g0546100	LOC_Os01g36560	AT5G64700.1	0	nodulin MtN21 /EamA-like transporter family protein
MSTRG.22525	-1.20693	0.00374054	Os04g0565200	LOC_Os04g47720	AT2G15490.1	UGT73B4	UDP-glycosyltransferase 73B4
MSTRG.1129	1.39166	0.00374054	Os01g0249050	None
MSTRG.4945	1.17023	0.00377555	Os01g0952800	LOC_Os01g72370	AT3G56970.1	BHLH038,ORG2	basic helix-loop-helix (bHLH) DNA-binding superfamily protein
MSTRG.15160	-1.28649	0.00377645	Os02g0753800	LOC_Os02g51750	AT5G10230.1	ANN7,ANNAT7	annexin 7
MSTRG.9067	-1.29919	0.00380308	Os11g0591800	LOC_Os11g37940	AT3G04720.1	HEL,PR-4,PR4	pathogenesis-related 4
MSTRG.20046	1.1201	0.00381241	Os03g0822400	LOC_Os03g60760	AT5G02220.1	0	0
MSTRG.13708	-1.2453	0.00381707	Os02g0536500	LOC_Os02g33330	AT5G06270.1	0	0
MSTRG.27658	1.31309	0.00384504	Os06g0284500	LOC_Os06g17410	AT5G60850.1	OBP4	OBF binding protein 4
MSTRG.5128	1.65152	0.0038591
MSTRG.676	-2.76099	0.00392471	Os01g0186000	LOC_Os01g09100	AT5G26170.1	ATWRKY50,WRKY50	WRKY DNA-binding protein 50
MSTRG.773	-2.3836	0.00393936	Os01g0198900	LOC_Os01g10210	AT2G25770.1	0	Polyketide cyclase/dehydrase and lipid transport superfamily protein
MSTRG.15286	-1.37575	0.00393936	Os02g0771200	LOC_Os02g53150	AT1G11510.1	0	DNA-binding storekeeper protein-related transcriptional regulator
MSTRG.5742	-1.05378	0.00393985
MSTRG.25512	1.04506	0.00398198	Os05g0464400	None
MSTRG.27017	1.1572	0.00403618	Os06g0175400	LOC_Os06g07820	AT3G49800.1	0	BSD domain-containing protein
MSTRG.20473	1.55787	0.00404991
MSTRG.1398	2.67894	0.00406861	Os01g0291733	None
MSTRG.35254	-1.66569	0.00410195	Os09g0322500	LOC_Os09g15370	AT4G03500.1	0	Ankyrin repeat family protein
MSTRG.13891	-2.27448	0.00420936
MSTRG.3075	-1.28024	0.00420936	Os01g0700100	LOC_Os01g50460	AT3G14770.1	0	Nodulin MtN3 family protein
MSTRG.21160	1.11205	0.00424272	Os04g0356600	LOC_Os04g28780	AT2G19130.1	0	S-locus lectin protein kinase family protein
MSTRG.36713	-1.09883	0.00432833	Os09g0555500	LOC_Os09g38320	AT5G17230.1	PSY	PHYTOENE SYNTHASE
MSTRG.36217	1.03681	0.00435517	Os09g0482900	LOC_Os09g30980	AT3G16520.3	UGT88A1	UDP-glucosyl transferase 88A1
MSTRG.25920	-1.60965	0.00435938	Os05g0524500	LOC_Os05g44930	AT4G29990.1	0	Leucine-rich repeat transmembrane protein kinase protein
MSTRG.35598	-1.02012	0.00438507	Os09g0401300	LOC_Os09g23650	AT3G17880.1	ATHIP2,ATTDX,HIP,TDX	tetraticopeptide domain-containing thioredoxin
MSTRG.7726	1.70515	0.00439028	Os11g0180100	LOC_Os11g07840	AT1G34320.1	0	Protein of unknown function (DUF668)
MSTRG.3644	-1.49763	0.00439028	Os01g0775400	LOC_Os01g56810	AT1G75450.1	ATCKX5,ATCKX6,CKX5	cytokinin oxidase 5
MSTRG.18153	1.23228	0.00439239	Os03g0413100	LOC_Os03g29980	AT1G69040.2	ACR4	ACT domain repeat 4
MSTRG.18770	-1.13058	0.00442203	Os03g0655400	LOC_Os03g45280	AT1G54410.1	0	dehydrin family protein
MSTRG.4276	-1.02039	0.00443223	Os01g0865700	LOC_Os01g64570	AT2G35930.1	PUB23	plant U-box 23
MSTRG.31078	-1.5278	0.00444077	Os07g0538350	None
MSTRG.32842	-3.43261	0.00445035	Os08g0191150	None
MSTRG.10088	-1.87898	0.00447272	Os12g0174200	LOC_Os12g07550	0	0	0
MSTRG.25269	-1.32775	0.00453773	Os05g0427100	LOC_Os05g35260	AT5G49920.1	0	Octicosapeptide/Phox/Bem1p family protein
MSTRG.34481	1.12227	0.0045864	Os08g0533600	LOC_Os08g42100	AT1G69040.2	ACR4	ACT domain repeat 4
MSTRG.3958	-1.04666	0.00459326	Os01g0819000	LOC_Os01g60309	AT3G08670.1	0	0
MSTRG.10161	-1.61382	0.00465345	Os12g0181500	LOC_Os12g08090	AT5G09220.1	AAP2	amino acid permease 2
MSTRG.12842	-2.03335	0.00467262
MSTRG.31771	-2.0839	0.00469779	Os07g0635500	LOC_Os07g44140	AT2G46950.1	CYP709B2	cytochrome P450, family 709, subfamily B, polypeptide 2
MSTRG.17582	-1.17969	0.00470094	Os03g0323200	LOC_Os03g20700	AT5G13630.1	ABAR,CCH,CCH1,CHLH,GUN5	magnesium-chelatase subunit chlH, chloroplast, putative / Mg-protoporphyrin IX chelatase, putative (CHLH)
MSTRG.23696	1.36234	0.00471213	Os05g0114800	None
MSTRG.34057	1.59281	0.00474886	Os08g0474866	LOC_Os08g37010	AT3G48700.1	ATCXE13,CXE13	carboxyesterase 13
MSTRG.2442	-1.43889	0.00474965	Os01g0609300	LOC_Os01g42380	AT1G15520.1	ABCG40,ATABCG40,ATPDR12,PDR12	pleiotropic drug resistance 12
MSTRG.35466	1.52427	0.00476277	Os09g0371650	None
MSTRG.31150	-1.36301	0.00482546	Os07g0545800	LOC_Os07g36170	AT5G48150.1	PAT1	GRAS family transcription factor
MSTRG.25518	1.19465	0.00484292	Os05g0465400	LOC_Os05g38960	AT4G31130.1	0	Protein of unknown function (DUF1218)
MSTRG.6567	1.00285	0.00485673	Os10g0501401	None
MSTRG.29735	1.00548	0.00487469	LOC_Os07g04230
MSTRG.9399	-1.52688	0.00488947	Os11g0668300	LOC_Os11g44600	AT5G57580.1	0	Calmodulin-binding protein
MSTRG.32824	-2.02921	0.00490297	Os08g0189600	LOC_Os08g09010	AT3G05950.1	0	RmlC-like cupins superfamily protein
MSTRG.36595	1.17048	0.0049145	Os09g0540000	None
MSTRG.16820	-1.35841	0.00497731
MSTRG.23096	-1.54424	0.004989	Os04g0639000	LOC_Os04g54610	0	0	0
MSTRG.26654	-1.03909	0.004989	Os06g0125800	LOC_Os06g03580	AT3G63530.2	BB,BB2	RING/U-box superfamily protein
MSTRG.21235	1.06916	0.00501726	Os04g0381700	LOC_Os04g31290	AT2G28160.1	ATBHLH029,ATBHLH29,ATFIT1,BHLH029,FIT1,FRU	FER-like regulator of iron uptake
MSTRG.17673	-1.16112	0.00509079	Os03g0341300	LOC_Os03g22200	AT4G15920.1	0	Nodulin MtN3 family protein
MSTRG.10055	-1.38709	0.00510543
MSTRG.27253	1.17777	0.00511771	Os06g0209100	LOC_Os06g10670	AT2G03200.1	0	Eukaryotic aspartyl protease family protein
MSTRG.14722	1.15146	0.005151	Os02g0696900	LOC_Os02g46940	AT1G32240.1	KAN2	Homeodomain-like superfamily protein
MSTRG.24214	1.15631	0.00516817	Os05g0192700	LOC_Os05g10414	0	0	0
MSTRG.1513	-1.10722	0.00517549	Os01g0315850	None
MSTRG.30935	-1.06056	0.00522389	Os07g0515200	LOC_Os07g33120	0	0	0
MSTRG.5136	-1.3501	0.00523527	Os01g0975000	LOC_Os01g74370	AT5G59790.1	0	Domain of unknown function (DUF966)
MSTRG.22924	1.00454	0.00524741	Os04g0617050	LOC_Os04g52670	AT1G16510.1	0	SAUR-like auxin-responsive protein family
MSTRG.3021	-1.37348	0.00531514	Os01g0693400	LOC_Os01g49830	AT1G13260.1	EDF4,RAV1	related to ABI3/VP1 1
MSTRG.33957	1.28058	0.00531514	Os08g0457400	LOC_Os08g35600	AT2G05940.1	0	Protein kinase superfamily protein
MSTRG.3935	-1.26188	0.00532001	Os01g0819700	LOC_Os01g60420	AT5G05190.1	0	Protein of unknown function (DUF3133)
MSTRG.2574	-1.14682	0.00533816	Os01g0627500	LOC_Os01g43710	AT3G14690.1	CYP72A15	cytochrome P450, family 72, subfamily A, polypeptide 15
MSTRG.16533	-1.7279	0.00534656	Os03g0197100	LOC_Os03g10090	AT3G18830.1	ATPLT5,ATPMT5,PMT5	polyol/monosaccharide transporter 5
MSTRG.21943	-1.16828	0.00543039	Os04g0480200	LOC_Os04g40410	AT5G50200.1	ATNRT3.1,NRT3.1,WR3	nitrate transmembrane transporters
MSTRG.36507	1.32912	0.00547979	Os09g0527700	LOC_Os09g35870	AT4G29080.1	IAA27,PAP2	phytochrome-associated protein 2
MSTRG.34750	1.33189	0.00549641
MSTRG.11432	1.05406	0.00552615	Os12g0604000	LOC_Os12g41124	0	0	0
MSTRG.3202	-1.17626	0.00553023	Os01g0719600	LOC_Os01g52160	AT3G24450.1	0	Heavy metal transport/detoxification superfamily protein
MSTRG.15253	-1.62991	0.00557654	Os02g0767300	LOC_Os02g52840	AT5G08640.1	ATFLS1,FLS,FLS1	flavonol synthase 1
MSTRG.31420	-1.19172	0.00562517	Os07g0584283	None
MSTRG.4159	1.0056	0.00564774	Os01g0847100	LOC_Os01g62830	AT5G02090.1	0	0
MSTRG.24982	-2.09524	0.00565252	Os05g0381400	LOC_Os05g31670	AT1G04560.1	0	AWPM-19-like family protein
MSTRG.12474	-1.10406	0.00565895	Os02g0193732	LOC_Os02g10030	0	0	0
MSTRG.31567	-1.06968	0.00571443	Os07g0604550	None
MSTRG.12721	-1.98578	0.00574473	Os02g0227100	LOC_Os02g13370	AT5G56550.1	ATOXS3,OXS3	oxidative stress 3
MSTRG.32843	-1.06176	0.0058361
MSTRG.33839	1.1319	0.00584498	Os08g0433500	LOC_Os08g33670	AT5G61430.1	ANAC100,ATNAC5,NAC100	NAC domain containing protein 100
MSTRG.24481	-1.03211	0.00586511	Os05g0256801	None
MSTRG.24569	-1.05195	0.00586511	Os05g0290400	None
MSTRG.33048	1.07377	0.00589321	Os08g0235550	LOC_Os08g13795	0	0	0
MSTRG.22602	1.14574	0.00589927	Os04g0578300	LOC_Os04g48870	AT1G69230.1	SP1L2	SPIRAL1-like2
MSTRG.24213	1.51508	0.00594178	Os05g0190000	LOC_Os05g09728	0	0	0
MSTRG.3355	1.06613	0.005959	Os01g0738900	None
MSTRG.7563	1.4597	0.00599171	Os11g0155350	None
MSTRG.31573	1.01413	0.00611975	Os07g0605200	LOC_Os07g41370	AT5G60910.1	AGL8,FUL	AGAMOUS-like 8
MSTRG.21494	1.5721	0.00627426	Os04g0422700	LOC_Os04g34540	0	0	0
MSTRG.22918	-1.59389	0.0063754	Os04g0616350	None
MSTRG.36377	-1.29896	0.00638501	Os09g0511600	LOC_Os09g33680	AT1G02850.2	BGLU11	beta glucosidase 11
MSTRG.34890	-1.48868	0.00645162	Os09g0128400	LOC_Os09g04160	AT2G24100.1	0	0
MSTRG.17620	-1.38266	0.00656221	Os03g0326300	LOC_Os03g20980	AT5G18260.1	0	RING/U-box superfamily protein
MSTRG.1646	-1.71584	0.00658698	Os01g0343350	None
MSTRG.35066	-1.51663	0.00660775
MSTRG.31490	1.2416	0.00661365	Os07g0591700	LOC_Os07g40220	0	0	0
MSTRG.26323	-1.06646	0.00667221	Os05g0578100	LOC_Os05g50230	AT5G62770.1	0	Protein of unknown function (DUF1645)
MSTRG.26485	-1.52723	0.00667369	Os05g0595100	LOC_Os05g51670	AT4G10960.1	UGE5	UDP-D-glucose/UDP-D-galactose 4-epimerase 5
MSTRG.212	-2.82843	0.00668104	Os01g0124700	None
MSTRG.16190	-1.6163	0.00670964	Os03g0142600	LOC_Os03g04900	AT4G13480.1	AtMYB79,MYB79	myb domain protein 79
MSTRG.2505	-2.2137	0.00671722	Os01g0615100	LOC_Os01g42860	AT5G43580.1	0	Serine protease inhibitor, potato inhibitor I-type family protein
MSTRG.12888	-1.10894	0.00677047
MSTRG.32822	-2.69745	0.006787	Os08g0189500	LOC_Os08g09000	AT3G05950.1	0	RmlC-like cupins superfamily protein
MSTRG.24824	-1.39702	0.00682308	Os05g0355400	LOC_Os05g28740	AT3G62550.1	0	Adenine nucleotide alpha hydrolases-like superfamily protein
MSTRG.12566	-1.40779	0.0068348	Os02g0205200	LOC_Os02g11040	AT4G32460.2	0	Protein of unknown function, DUF642
MSTRG.16603	-1.16147	0.00685894	Os03g0187600	LOC_Os03g08860	AT1G28200.1	FIP1	FH interacting protein 1
MSTRG.27077	-1.22479	0.00693737	Os06g0181800	LOC_Os06g08350	AT5G48270.1	0	Plant protein of unknown function (DUF868)
MSTRG.25587	1.31239	0.00695991	Os05g0482501	LOC_Os05g40400	AT3G05975.1	0	Late embryogenesis abundant (LEA) hydroxyproline-rich glycoprotein family
MSTRG.14374	-1.06193	0.00698074	Os02g0639800	LOC_Os02g42690	AT4G27470.1	ATRMA3,RMA3	RING membrane-anchor 3
MSTRG.8298	-1.82232	0.00698461
MSTRG.18764	-1.24388	0.00700596	Os03g0654400	LOC_Os03g45170	AT1G58030.1	CAT2	cationic amino acid transporter 2
MSTRG.12882	-1.63474	0.00704505
MSTRG.21815	-1.12252	0.00710155	Os04g0463500	LOC_Os04g38950	AT1G25220.1	ASB1,TRP4,WEI7	anthranilate synthase beta subunit 1
MSTRG.8836	-1.0435	0.00713737	Os11g0537350	LOC_Os11g33110	AT5G61750.1	0	RmlC-like cupins superfamily protein
MSTRG.33549	1.06416	0.00714092	Os08g0372900	LOC_Os08g28560	0	0	0
MSTRG.23340	-1.01146	0.00715092	Os04g0670600	LOC_Os04g57510	AT1G34270.1	0	Exostosin family protein
MSTRG.33158	1.17575	0.00716374	Os08g0254600	None
MSTRG.22642	1.14268	0.00717563	Os04g0581700	None
MSTRG.3410	-1.32644	0.00718027	Os01g0747400	LOC_Os01g54350	AT5G58950.1	0	Protein kinase superfamily protein
MSTRG.11663	-1.06621	0.00718287	Os12g0639500	LOC_Os12g44220	AT5G40010.1	AATP1	AAA-ATPase 1
MSTRG.3928	-1.99721	0.00722093	Os01g0816600	LOC_Os01g60060	AT1G79620.1	0	Leucine-rich repeat protein kinase family protein
MSTRG.8643	-2.92157	0.00722093	Os11g0482200	LOC_Os11g29210	AT3G25070.1	RIN4	RPM1 interacting protein 4
MSTRG.19401	-1.25221	0.00722125	Os03g0748500	LOC_Os03g53730	AT4G36750.1	0	Quinone reductase family protein
MSTRG.23926	-1.30452	0.00722125
MSTRG.19761	1.03079	0.007223
MSTRG.22248	3.06595	0.00722854	Os04g0523000	LOC_Os04g44200	AT2G01918.1	PQL3	PsbQ-like 3
MSTRG.249	1.04095	0.00725208	Os01g0130200	LOC_Os01g03940	0	0	0
MSTRG.36142	1.45407	0.00728892	Os09g0487150	None
MSTRG.23655	-1.78217	0.00746632	Os05g0113300	LOC_Os05g02240	AT3G53720.1	ATCHX20,CHX20	cation/H+ exchanger 20
MSTRG.32152	-1.23415	0.00746632
MSTRG.21350	-1.01867	0.00749691	Os04g0399300	LOC_Os04g32740	AT1G12880.1	atnudt12,NUDT12	nudix hydrolase homolog 12
MSTRG.32151	-1.23415	0.00751232
MSTRG.13856	-1.33359	0.00752806	Os02g0562600	LOC_Os02g35490	AT4G02600.1	ATMLO1,MLO1	Seven transmembrane MLO family protein
MSTRG.1560	-1.04583	0.0075553	Os01g0327900	LOC_Os01g22430	AT5G25290.1	0	F-box family protein with a domain of unknown function (DUF295)
MSTRG.22809	-1.48885	0.00755758	Os04g0604800	LOC_Os04g51510	AT3G23730.1	XTH16	xyloglucan endotransglucosylase/hydrolase 16
MSTRG.31415	-1.76628	0.00756038	Os07g0583600	LOC_Os07g39470	AT1G50600.1	SCL5	scarecrow-like 5
MSTRG.22468	1.07458	0.00770975	Os04g0556100	LOC_Os04g46950	0	0	0
MSTRG.27158	1.30347	0.00778262	Os06g0194200	None
MSTRG.29714	1.09253	0.00784678	Os07g0134000	LOC_Os07g04180	AT5G49630.1	AAP6	amino acid permease 6
MSTRG.6032	-1.31382	0.00797038	Os10g0411500	LOC_Os10g27170	AT3G58480.1	0	calmodulin-binding family protein
MSTRG.35952	-2.60786	0.00800191	Os09g0455000	None
MSTRG.16570	1.96231	0.00802781	Os03g0182900	None
MSTRG.9541	-1.83621	0.0080432	Os11g0701100	LOC_Os11g47520	AT5G24090.1	ATCHIA,CHIA	chitinase A
MSTRG.8658	1.65288	0.0080432	Os11g0484700	LOC_Os11g29420	AT4G30880.1	0	Bifunctional inhibitor/lipid-transfer protein/seed storage 2S albumin superfamily protein
MSTRG.24398	-1.52786	0.0080432	Os05g0231600	None
MSTRG.2554	-1.42516	0.00811166	Os01g0621600	LOC_Os01g43350	AT1G64300.1	0	Protein kinase family protein
MSTRG.23427	-1.74357	0.00815128	Os04g0679400	LOC_Os04g58280	AT3G15450.2	0	Aluminium induced protein with YGL and LRDR motifs
MSTRG.23577	-1.81309	0.00815316
MSTRG.6107	1.10339	0.00827523	Os10g0422600	LOC_Os10g28680	AT3G22550.1	0	Protein of unknown function (DUF581)
MSTRG.14578	-1.17335	0.00830106	Os02g0671800	LOC_Os02g45040
MSTRG.15294	-1.26122	0.00837267	Os02g0773732	LOC_Os02g53380	AT5G06700.1	TBR	Plant protein of unknown function (DUF828)
MSTRG.3758	1.33118	0.00838228	Os01g0793701	None
MSTRG.32568	1.41999	0.00840494	Os08g0153750	None
MSTRG.16907	-1.17188	0.00843353	Os03g0226400	LOC_Os03g12530	AT3G58060.1	0	Cation efflux family protein
MSTRG.26220	1.06079	0.00859969	Os05g0565100	LOC_Os05g49040	AT2G30890.1	0	Cytochrome b561/ferric reductase transmembrane protein family
MSTRG.9947	-2.52848	0.00864131	Os12g0150200	LOC_Os12g05440	AT2G27690.1	CYP94C1	cytochrome P450, family 94, subfamily C, polypeptide 1
MSTRG.14644	-1.68283	0.00870617	Os02g0690600	LOC_Os02g46500	AT2G35930.1	PUB23	plant U-box 23
MSTRG.5654	-1.53992	0.00878523
MSTRG.8667	1.01401	0.00886685	Os11g0489250	LOC_Os11g29720	AT1G74110.1	CYP78A10	cytochrome P450, family 78, subfamily A, polypeptide 10
MSTRG.21751	-1.38845	0.00894689
MSTRG.1396	-1.42379	0.00894801
MSTRG.22773	-2.36001	0.00901347	Os04g0600300	LOC_Os04g51160	AT3G22370.1	AOX1A,ATAOX1A	alternative oxidase 1A
MSTRG.5456	-1.48308	0.00906286	Os10g0165300	LOC_Os10g08319	AT2G45580.1	CYP76C3	cytochrome P450, family 76, subfamily C, polypeptide 3
MSTRG.35718	-1.02985	0.00919934	Os09g0422000	LOC_Os09g25460	AT5G48930.1	HCT	hydroxycinnamoyl-CoA shikimate/quinate hydroxycinnamoyl transferase
MSTRG.21212	-1.2431	0.00930396	Os04g0372700	LOC_Os04g30420	AT4G13010.1	0	Oxidoreductase, zinc-binding dehydrogenase family protein
MSTRG.23207	-1.54215	0.00947017	Os04g0652600	LOC_Os04g55840	AT1G28120.1	0	0
MSTRG.24171	-1.49371	0.00947594	Os05g0181650	None
MSTRG.18250	-2.23642	0.00958182	Os03g0437200	LOC_Os03g32230	AT1G27730.1	STZ,ZAT10	salt tolerance zinc finger
MSTRG.11328	1.47512	0.00963112	Os12g0582900	LOC_Os12g39330	AT5G19790.1	RAP2.11	related to AP2 11
MSTRG.4198	-1.4238	0.00971173
MSTRG.12378	-1.36005	0.00979942	Os02g0182300	LOC_Os02g08510	AT1G80730.1	ATZFP1,ZFP1	zinc-finger protein 1
MSTRG.21705	-2.40003	0.00980489	Os04g0451700	LOC_Os04g37880	0	0	0
MSTRG.1655	-1.69167	0.00982163	Os01g0348900	LOC_Os01g24710	AT1G73040.1	0	Mannose-binding lectin superfamily protein
MSTRG.14003	1.45987	0.00982163
MSTRG.3063	-1.30097	0.00983681	Os01g0698900	LOC_Os01g50360	AT4G10480.1	0	Nascent polypeptide-associated complex (NAC), alpha subunit family protein
MSTRG.18557	-1.14121	0.00992668	Os03g0609400	None
MSTRG.19623	-1.10982	0.00997478	Os03g0776400	LOC_Os03g56500	AT3G26010.1	0	Galactose oxidase/kelch repeat superfamily protein
